# Supplementary material for: The genetic factors of bilaterian evolution
Source: eLife. 2020 Jul 16;9:e45530. doi: 10.7554/eLife.45530 (PMC7535936; doi:10.7554/eLife.45530)
Supplement: Supplementary file 3. [file elife-45530-supp3.tsv]

Original_name	Group_function	Clustering_full_1.3	Clustering_full_1.4	Clustering_ortho-coortho_1.3.7	Clustering_ortho-coortho_1.4.7	Common_ancestor (orthobench)	Common_ancestor (our clustering)	Description
RefOG001.fa	SEC13	mcl1.3_15133	mcl1.4_18451	mcl.ortho-coortho.1.3.7_3385	mcl.ortho-coortho.1.4.7_3994		Opistokonta	cargo export from the endoplasmic reticulum (ER), and the nuclear pore complex.Sec13, belong to the larger family of WD repeats
RefOG002.fa	Oxygen-regulated-protein1?retinitis pigmentosa 1-like 1 protein	mcl1.3_9222(8/18),mcl1.3_67395(7/18),mcl1.3_110481(3/18)	mcl1.4_36758(8/18),mcl1.4_99014(3/18),mcl1.4_108437(4/18),mcl1.4_203821(3/18)	mcl.ortho-coortho.1.3.7_527(11/18), mcl.ortho-coortho.1.3.7_17600(7/18)	mcl.ortho-coortho.1.4.7_6959(9/18), mcl.ortho-coortho.1.4.7_212839(2/18), mcl.ortho-coortho.1.4.7_29143(4/18),mcl.ortho-coortho.1.4.7_48590(3/18)
RefOG003.fa	Ankyrin repeat and SOCS box-containing (ASB) family of proteins	mcl1.3_22616(36/100),mcl1.3_31355(31/100),mcl1.3_39016(20/100),mcl1.3_49854(9/199)	mcl1.4_22353,mcl1.4_41343,mcl1.4_51035,mcl1.4_59154,mcl1.4_66474	mcl.ortho-coortho.1.3.7_6372(36/100), mcl.ortho-coortho.1.3.7_8799(19/100), mcl.ortho-coortho.1.3.7_11008(20/100), mcl.ortho-coortho.1.3.7_13458(21/100), mcl.ortho-coortho.1.3.7_11355(1/100), mcl.ortho-coortho.1.3.7_20897(1/100), mcl.ortho-coortho.1.3.7_140070(1/100)	mcl.ortho-coortho.1.4.7_5593(36/100),mcl.ortho-coortho.1.4.7_10730(20/100),mcl.ortho-coortho.1.4.7_12861(20/100),mcl.ortho-coortho.1.4.7_14888(9/100),mcl.ortho-coortho.1.4.7_20789(11/100),mcl.ortho-coortho.1.4.7_157748(1/100),mcl.ortho-coortho.1.4.7_21274(1/100),mcl.ortho-coortho.1.4.7_11752(1/100)	Metazoa and Bacteria		contain ankyrin repeats (N-termini) and SOCS box domain (C-terminus)
RefOG004.fa	Osteoclast protein	mcl1.3_29338(13/14)	mcl1.4_32959(13/14)	mcl.ortho-coortho.1.3.7_8087	mcl.ortho-coortho.1.4.7_8016			OSTF1 is an intracellular protein produced by osteoclasts that indirectly induces osteoclast formation and bone resorption
RefOG005.fa	Dilute myosin heavy chain, non-muscle	mcl1.3_11815	mcl1.4_14465	mcl.ortho-coortho.1.3.7_1990	mcl.ortho-coortho.1.4.7_2461	all higher eukaryotes		genes enconding for myosin V. The latter is a class of actin-based motor proteins involved in cytoplasmic vesicle transport and anchorage, spindle-pole alignment and mRNA translocation.Most organisms examined have at least one member of the myosin-V family
RefOG006.fa	Myosin heavy chain 9,10,11 and 14 (MYH9, MYH10, MYH11, MYH14)	mcl1.3_3295	mcl1.4_5039	mcl.ortho-coortho.1.3.7_31	mcl.ortho-coortho.1.4.7_19			Myosins are actin-dependent motor proteins with diverse functions including regulation of cytokinesis, cell motility, and cell polarity
RefOG007.fa	GPS domain-containing GPCRs(7tm)	mcl1.3_11558(8/51), mcl1.3_88955(7/51), mcl1.3_413532(2/51), mcl1.3_63913(7/51), mcl1.3_16888(27/51)	mcl1.4_28955(18/51), mcl1.4_69122(7/51), mcl1.4_11426(8/51), mcl1.4_464518(2/51), mcl1.4_91898(7/51), mcl1.4_96299(1/51), mcl1.4_912748(1/51), mcl1.4_71722(7/51)	mcl.ortho-coortho.1.3.7_2342(27/51), mcl.ortho-coortho.1.3.7_1815(8/51),mcl.ortho-coortho.1.3.7_17385(7/51),mcl.ortho-coortho.1.3.7_24675(7/51),mcl.ortho-coortho.1.3.7_113183(2/51)	mcl.ortho-coortho.1.4.7_1156(8/51), mcl.ortho-coortho.1.4.7_8000(18/51), mcl.ortho-coortho.1.4.7_17852(7/51), mcl.ortho-coortho.1.4.7_18471(7/51),mcl.ortho-coortho.1.4.7_13265(1/51) mcl.ortho-coortho.1.4.7_25863(7/51),mcl.ortho-coortho.1.4.7_125636(2/51),mcl.ortho-coortho.1.4.7_226418(1/51)
RefOG008.fa	Leucine-rich repeat-containing protein 57	mcl1.3_21671	mcl1.4_23697	mcl.ortho-coortho.1.3.7_5992	mcl.ortho-coortho.1.4.7_6311	Bilaterian		LRRC57 is an evolutionarily highly conserved leucine-rich repeat-containing protein in bilaterian animals
RefOG009.fa	Laminin alpha	mcl1.3_19419(18),mcl1.3_7835(1)	mcl1.4_20714(18),mcl1.4_8361(1)	mcl.ortho-coortho.1.3.7_5452(18/19),mcl.ortho-coortho.1.3.7_923(1/19)	mcl.ortho-coortho.1.4.7_4731(18/19), mcl.ortho-coortho.1.4.7_265(1/19)			Laminins are the major noncollagenous components of basement membranes that mediate cell adhesion, growth migration, and differentiation
RefOG010.fa	Vomeromodulin	mcl1.3_143886	mcl1.4_151556	mcl.ortho-coortho.1.3.7_41277	mcl.ortho-coortho.1.4.7_42700			a glycoprotein, which is synthesized on lateral nasal gland, is proposed to be a pheromone transporter
RefOG011.fa	PLUNC proteins	mcl1.3_107937(6/60), mcl1.3_104642(6/60), mcl1.3_51835(13/60), mcl1.3_15402(8/60), mcl1.3_788492(1/60), mcl1.3_93570(5/60), mcl1.3_51833(21/60)	mcl1.4_108662(6/60), mcl1.4_17037(8/60), mcl1.4_112177(6/60), mcl1.4_102359(5/60), mcl1.4_1247669(2/60), mcl1.4_119830(6/60), mcl1.4_99605(5/60), mcl1.4_912900(1/60), mcl1.4_53116(21/60)	mcl.ortho-coortho.1.3.7_3350(8/60),mcl.ortho-coortho.1.3.7_14121(21/60),mcl.ortho-coortho.1.3.7_23479(5/60),mcl.ortho-coortho.1.3.7_24724(8/60),mcl.ortho-coortho.1.3.7_29134(6/60),mcl.ortho-coortho.1.3.7_29161(6/60),mcl.ortho-coortho.1.3.7_32234(6/60)	mcl.ortho-coortho.1.4.7_226556(1/60), mcl.ortho-coortho.1.4.7_27506(5/60), mcl.ortho-coortho.1.4.7_3354(8/60), mcl.ortho-coortho.1.4.7_29335(6/60), mcl.ortho-coortho.1.4.7_328570(2/60), mcl.ortho-coortho.1.4.7_29371(6/60), mcl.ortho-coortho.1.4.7_13391(21/60), mcl.ortho-coortho.1.4.7_32675(6/60), mcl.ortho-coortho.1.4.7_26691(5/60)			host defence against bacteria(evolve speed high)
RefOG012.fa	Transient receptor potential cation channel, subfamily M	mcl1.3_6665	mcl1.4_12939	mcl.ortho-coortho.1.3.7_261	mcl.ortho-coortho.1.4.7_1668			polymodal cellular sensors involved in a wide variety of cellular processes, mainly by changing membrane voltage and increasing cellular Ca(2+)
RefOG013.fa	Ionotropic glutamate receptors (iGluRs)-subgroup in fly Ionotropic Receptors	mcl1.3_631405(1/7), mcl1.3_245493(2/7), mcl1.3_307714(1/7), mcl1.3_143677(1/7), mcl1.3_123016(2/7)	mcl1.4_138832(2/7), mcl1.4_726305(1/7), mcl1.4_266602(2/7), mcl1.4_174654(1/7), mcl1.4_339275(1/7)	mcl.ortho-coortho.1.3.7_71285(2/7), mcl.ortho-coortho.1.3.7_87079(1/7), mcl.ortho-coortho.1.3.7_41111(1/7), mcl.ortho-coortho.1.3.7_93904(1/7), mcl.ortho-coortho.1.3.7_33312(2/7)	mcl.ortho-coortho.1.4.7_95187(1/7), mcl.ortho-coortho.1.4.7_36866(2/7), mcl.ortho-coortho.1.4.7_179174(1/7), mcl.ortho-coortho.1.4.7_76813(2/7), mcl.ortho-coortho.1.4.7_49874(1/7)	eukaryotes and prokaryotes		a conserved family of ligand-gated ion channels
RefOG014.fa	Phophodiesterase 4D interacting protein	mcl1.3_38000	mcl1.4_39040	mcl.ortho-coortho.1.3.7_10394	mcl.ortho-coortho.1.4.7_9868			anchor phosphodiesterase 4D to the Golgi/centrosome region of the cell
RefOG015.fa	Vitellogenin	mcl1.3_18464	mcl1.4_27711	mcl.ortho-coortho.1.3.7_4695	mcl.ortho-coortho.1.4.7_5254			an egg yolk precursor protein, which is classified as a glycolipoprotein, having properties of a sugar, fat and protein. It belongs to a family of several lipid transport proteins with a conserved N-terminus domain (Lipoprotein N-terminal Domain)
RefOG016.fa	LIM domain kinase	mcl1.3_8588	mcl1.4_20150	mcl.ortho-coortho.1.3.7_825	mcl.ortho-coortho.1.4.7_4848			LIM kinases regulate the architecture of the actin cytoskeleton through several signalling pathways
RefOG017.fa	Otoferlin	mcl1.3_5533	mcl1.4_5607	mcl.ortho-coortho.1.3.7_146	mcl.ortho-coortho.1.4.7_113	eukaryote		ferlins are C2 domain proteins involved in membrane fusion events, including membrane repair and synaptic exocytosis
RefOG018.fa	*Split hand/Split foot 1 (DSS1)	mcl1.3_203635	mcl1.4_218704	mcl.ortho-coortho.1.3.7_59589	mcl.ortho-coortho.1.4.7_63492			a subunit of the 26S proteasome, which plays a role in ubiquitin-dependent proteolysis
RefOG019.fa	*PHd Finger family	mcl1.3_26746	mcl1.4_29913	mcl.ortho-coortho.1.3.7_7602	mcl.ortho-coortho.1.4.7_7692			a subunit of the splicing factor 3b protein complex
RefOG020.fa	Collagen type IV alpha chain	mcl1.3_6939	mcl1.4_8435(46/50),mcl1.4_101899(4/50)	mcl.ortho-coortho.1.3.7_345	mcl.ortho-coortho.1.4.7_386(46/50),mcl.ortho-coortho.1.4.7_27034(4/50)	Vertebrate		Type-IV collagen is a type of collagen found primarily in the basal lamina
RefOG021.fa	Fillagrin	mcl1.3_68675(4/6),mcl1.3_1081430(1/6),mcl1.3_3200438(1/6)	mcl1.4_71770(4/6),mcl1.4_1247700(1/6),mcl1.4_3470213(1/6)	mcl.ortho-coortho.1.3.7_17266	mcl.ortho-coortho.1.4.7_18511	Metazoa and Bacteria		Filaggrins are filament-associated proteins that bind to keratin fibers in epithelial cells.
RefOG022.fa	GATA 1/2/3	mcl1.3_6867(32/33),mcl1.3_3295(1/33)	mcl1.4_7354(31/33),mcl1.4_5039(1/33),mcl1.4_459642(1/33)	mcl.ortho-coortho.1.3.7_353(32/33),mcl.ortho-coortho.1.3.7_31(1/33)	mcl.ortho-coortho.1.4.7_184(32/33),mcl.ortho-coortho.1.4.7_19(1/33)	eukaryote		GATA transcription factors are a family of transcription factors characterized by the ""GATA"" DNA binding motif they recognize, which contain either one or two distinctive zinc-finger domains that mediate DNA-transcritption factor interaction.
RefOG023.fa	Mucins	mcl1.3_5328	mcl1.4_6149(46/62),mcl1.4_41357(16/62)	mcl.ortho-coortho.1.3.7_133	mcl.ortho-coortho.1.4.7_99(46/62), mcl.ortho-coortho.1.4.7_10328(16/62)			Mucins are a family of high molecular weight, heavily glycosylated proteins penetrate the membranes of epithelial cells, on the inner surface of the intestine and other organs
RefOG024.fa	Chitinase	mcl1.3_6837(43/47),mcl1.3_367830(3/47),mcl1.3_1714896(1/47)	mcl1.4_7627(43/47),mcl1.4_410398(3/47),mcl1.4_1938363(1/47)	mcl.ortho-coortho.1.3.7_228(43/47), mcl.ortho-coortho.1.3.7_100094(3/47), mcl.ortho-coortho.1.3.7_479290(1/47)	mcl.ortho-coortho.1.4.7_210(43/47), mcl.ortho-coortho.1.4.7_110307(3/47), mcl.ortho-coortho.1.4.7_526440(1/47)	Metazoa and Bacteria		Chitinases (EC.3.2.1.14) hydrolyze the chitin, an abundant polysaccharide that is a structural component of protective biological matrices such as insect exoskeletons and fungal cell walls
RefOG025.fa	TRAF4	mcl1.3_14100	mcl1.4_15972	mcl.ortho-coortho.1.3.7_2520	mcl.ortho-coortho.1.4.7_2032			TRAF proteins are associated with, and mediate signal transduction from members of the TNF receptor superfamily
RefOG026.fa	FGFR1/2/3/4	mcl1.3_8156	mcl1.4_15081	mcl.ortho-coortho.1.3.7_1039	mcl.ortho-coortho.1.4.7_2581			member of the fibroblast growth factor receptor (FGFR) family
RefOG027.fa	Serine/threonine-protein kinase 17	mcl1.3_8173(18/22),mcl1.3_18279(3/22),mcl1.3_3846(1/22)	mcl1.4_27509(18/22),mcl1.4_19165(3/22),mcl1.4_3839(1/22)	mcl.ortho-coortho.1.3.7_700(18/22), mcl.ortho-coortho.1.3.7_3208(3/22), mcl.ortho-coortho.1.3.7_43(1/22)	mcl.ortho-coortho.1.4.7_6902(18/22), mcl.ortho-coortho.1.4.7_4332(3/22), mcl.ortho-coortho.1.4.7_27(1/22)			a member of the DAP kinase-related apoptosis-inducing protein kinase family and encodes an autophosphorylated nuclear protein with a protein kinase domain
RefOG028.fa	Ski oncogene protein	mcl1.3_20915	mcl1.4_21956	mcl.ortho-coortho.1.3.7_5666	mcl.ortho-coortho.1.4.7_5365	vertebrate		contains several structural domains: DHD (Dachshund homology domain) and Smad4 binding domain. Ski is involved in the development of neuronal and muscle cells of vertebrates
RefOG029.fa	Ataxin-7-like protein 3	mcl1.3_21669	mcl1.4_22324	mcl.ortho-coortho.1.3.7_6117	mcl.ortho-coortho.1.4.7_5619			It has been identified that ATXN7L3 - among other proteins - is an integral components of TFTC/STAGA complex that is required for histone H2A and H2B deubiquitinase activity and transcription activation.
RefOG030.fa	Ribosomal protein S12	mcl1.3_15470	mcl1.4_15205 Metazoa and Bacteria	mcl.ortho-coortho.1.3.7_3580	mcl.ortho-coortho.1.4.7_2735			Mammalian mitochondrial ribosomal proteins are encoded by nuclear genes and help in protein synthesis within the mitochondrion
RefOG031.fa	GPCR hormone receptors	mcl1.3_8586	mcl1.4_9426	mcl.ortho-coortho.1.3.7_782	mcl.ortho-coortho.1.4.7_594			Members of the 7TM2 / class B family. Characterized by highly variable N-terminal length and the presence of a 7TM_2 domain and N-terminal GPS domain.
RefOG032.fa	Tyrosine-protein kinase	mcl1.3_14178(24/66),mcl1.3_24791(15/66),mcl1.3_35570(27/66)	mcl1.4_20061(24/66),mcl1.4_25676(15/66),mcl1.4_37395(27/66)	mcl.ortho-coortho.1.3.7_9395(27/66), mcl.ortho-coortho.1.3.7_2918(24/66), mcl.ortho-coortho.1.3.7_6582(15/66)	mcl.ortho-coortho.1.4.7_9053(27/66), mcl.ortho-coortho.1.4.7_4411(24/66), mcl.ortho-coortho.1.4.7_6482(15/66)	Metazoa and Bacteria		Characterized by an intracelular TyrKc domain, on transmembrane domain, extracellular fibronection domains and immunoglobulin domains
RefOG033.fa	Cytochrome P450, members of family 27 A,B,C	mcl1.3_5429	mcl1.4_7289	mcl.ortho-coortho.1.3.7_118	mcl.ortho-coortho.1.4.7_188	Metazoa and Bacteria		Cytochrome P450
RefOG034.fa	Carbonyl reductases	mcl1.3_8266	mcl1.4_8696	mcl.ortho-coortho.1.3.7_696	mcl.ortho-coortho.1.4.7_371	Metazoa and Bacteria		Dehydrogenases
RefOG035.fa	ATP-binding cassette sub-family A	mcl1.3_3881	mcl1.4_3771	mcl.ortho-coortho.1.3.7_46	mcl.ortho-coortho.1.4.7_16	Metazoa and Bacteria		ABC transporter, chracterized by the presence of AAA domains and several transmembrane domains
RefOG036.fa	Pyruvate dehydrogenase kinases	mcl1.3_13467	mcl1.4_13337	mcl.ortho-coortho.1.3.7_2130	mcl.ortho-coortho.1.4.7_1965	Metazoa and Bacteria		Signal transduction histidine kinase, characterized by the prescence of one BCDHK_Adom3 doamin and one HATPase_c domain
RefOG037.fa	Thrombospondin protein	mcl1.3_8876	mcl1.4_13515	mcl.ortho-coortho.1.3.7_856	mcl.ortho-coortho.1.4.7_1774(54/55), mcl.ortho-coortho.1.4.7_7188(1/55)	mammalian		Thrombospondins (TSPs), a family of mammalian extracellular, calcium-binding glycoproteins, are multifunctional proteins playing role in angiogenesis, connective tissues development, immune response and synaptogenesis.
RefOG038.fa	Low-density lipoprotein receptors	mcl1.3_28226	mcl1.4_30532	mcl.ortho-coortho.1.3.7_7656(11/12), mcl.ortho-coortho.1.3.7_70077(1/12)	mcl.ortho-coortho.1.4.7_7403(11/12), mcl.ortho-coortho.1.4.7_70519(1/12)			SORL1 (sortilin-related receptor, L(DLR class) A repeats-containing) is a mosaic protein that consists of the VPS10 (vacuolar protein sorting 10) domain and the LDLR (low density lipoprotein receptor) domain.
RefOG039.fa	FOG- Immunoglobin and related proteins	mcl1.3_3846	mcl1.4_3839	mcl.ortho-coortho.1.3.7_43	mcl.ortho-coortho.1.4.7_27			Hemicentin is a conserved extracellular member of the immunoglobulin superfamily
RefOG040.fa	RNA helicase BRR2, DEAD-box superfamily	mcl1.3_7977	mcl1.4_8023	mcl.ortho-coortho.1.3.7_644	mcl.ortho-coortho.1.4.7_332			Human activating signal cointegrator 1 (hASC1) was originally isolated as a transcriptional coactivator of nuclear receptors. ASCC3 -part of ASC1- is a multi-domain protein that consists of DEXDc (DEAD-like helicases superfamily) domains, HELICc (helicase superfamily c-terminal) domains and others.
RefOG041.fa	Ribosomal protein L11	mcl1.3_18095	mcl1.4_18061	mcl.ortho-coortho.1.3.7_4675	mcl.ortho-coortho.1.4.7_3891	Metazoa and Bacteria		RPL11 is part of the 60S subunit
RefOG042.fa	Methionine-R-sulfoxide reductase	mcl1.3_9528	mcl1.4_9842	mcl.ortho-coortho.1.3.7_1102	mcl.ortho-coortho.1.4.7_717	Metazoa and Bacteria		Methionine-S-sulfoxide reductase repairs methionine sulfoxides to methionines in proteins or free residues.
RefOG043.fa	Erythropoietin 4	mcl1.3_14236	mcl1.4_16059	mcl.ortho-coortho.1.3.7_2986	mcl.ortho-coortho.1.4.7_3053			Proteins of this RefOG contain C-x8-C-x5-C-x3-H (CCCH) type Zinc finger (Znf) domains.This family interacts with DRG1 proteins, playing a critical role in cell growth
RefOG044.fa	Proline oxidase	mcl1.3_6343	mcl1.4_7557	mcl.ortho-coortho.1.3.7_293	mcl.ortho-coortho.1.4.7_276	Metazoa and Bacteria		proline dehydrogenase activity
RefOG045.fa	Peroxisomal multifunctional enzyme type 2	mcl1.3_9442	mcl1.4_12413	mcl.ortho-coortho.1.3.7_1056	mcl.ortho-coortho.1.4.7_1490	Metazoa and Bacteria		These proteins are bifunctional enzymes acting on the peroxisomal beta-oxidation pathway for fatty acids. It catalyze the formation of 3-ketoacyl-CoA intermediates from both straight-chain and 2-methyl-branched-chain fatty acids.
RefOG046.fa	60S ribosomal protein L37AE/L43A	mcl1.3_17017	mcl1.4_17547	mcl.ortho-coortho.1.3.7_4119	mcl.ortho-coortho.1.4.7_3642	archaebacteria and eukaryotes		a single zinc finger-like motif of the C2-C2 type
RefOG047.fa	S-adenosylmethionine synthetase isoform type-1/2	mcl1.3_9498	mcl1.4_12279	mcl.ortho-coortho.1.3.7_1016	mcl.ortho-coortho.1.4.7_1539	Metazoa and Bacteria		enzyme catalyzes the formation of S-adenosylmethionine (AdoMet) from methionine and ATP
RefOG048.fa	40S ribosomal protein S27E	mcl1.3_12679	mcl1.4_12660	mcl.ortho-coortho.1.3.7_2307	mcl.ortho-coortho.1.4.7_1663			Ribosomes are the particles that catalyse mRNA-directed protein synthesis in all organisms
RefOG049.fa	Glutamate formiminotransferase, FTCD|Formiminotransferase cyclodeaminase	mcl1.3_23586	mcl1.4_23857	mcl.ortho-coortho.1.3.7_6640	mcl.ortho-coortho.1.4.7_5972			The folate-dependent enzyme displays both transferase and deaminase activity and serves to channel one-carbon units from formiminoglutamate to the folate pool.
RefOG050.fa	hydroxyacid-oxoacid transhydrogenase, mitochondrial(11)|alcohol dehydrogenase(2)	mcl1.3_14361	mcl1.4_17903	mcl.ortho-coortho.1.3.7_3048	mcl.ortho-coortho.1.4.7_3263	Metazoa and Bacteria		catalyze the cofactor-independent reversible oxidation of gamma-hydroxybutyrate (GHB) to succinic semialdehyde (SSA) coupled to reduction of 2-ketoglutarate (2-KG) to D-2-hydroxyglutarate (D-2-HG)
RefOG051.fa	Adenine phosphoribosyl transferase, APRT	mcl1.3_15756	mcl1.4_15503	mcl.ortho-coortho.1.3.7_2860(12/13), mcl.ortho-coortho.1.3.7_50285(1/13)	mcl.ortho-coortho.1.4.7_2456(12/13), mcl.ortho-coortho.1.4.7_52926(1/13)			catalyze a salvage reaction resulting in the formation of AMP, that is energically less costly than de novo synthesis (AMP + diphosphate = adenine + 5-phospho-alpha-D-ribose 1-diphosphate)
RefOG052.fa	Neurotensin receptor 3	mcl1.3_16942	mcl1.4_17541	mcl.ortho-coortho.1.3.7_4275	mcl.ortho-coortho.1.4.7_3483			Sortilin precursor (Neurotensin receptor 3 or Glycoprotein 95) functions as a sorting receptor in the Golgi compartment and as a clearance receptor on the cell surface
RefOG053.fa	Dystroglycan 1	mcl1.3_16150(11/12),mcl1.3_1105794(1/12)	mcl1.4_19952(10/12),mcl1.4_143871(1/12),mcl1.4_1276739(1/12)	mcl.ortho-coortho.1.3.7_3852	mcl.ortho-coortho.1.4.7_4475(11/12), mcl.ortho-coortho.1.4.7_37763(1/12)			The dystroglycan complex is involved in a number of processes including laminin and basement membrane assembly, sacrolemmal stability, cell survival, peripheral nerve myelination, nodal structure, cell migration, and epithelial polarization.
RefOG054.fa	Tyrosinase, TYR	mcl1.3_19909	mcl1.4_19970	mcl.ortho-coortho.1.3.7_5459	mcl.ortho-coortho.1.4.7_4775			This is a copper-containing oxidase that functions in the formation of pigments such as melanins and other polyphenolic compounds. Catalyzes the rate-limiting conversions of tyrosine to DOPA, DOPA to DOPA-quinone and possibly 5,6-dihydroxyindole to indole-5,6 quinone
RefOG055.fa	protein FAM167A	mcl1.3_37713	mcl1.4_39059	mcl.ortho-coortho.1.3.7_10330	mcl.ortho-coortho.1.4.7_9810
RefOG056.fa	Centrosomal protein CEP164	mcl1.3_20535	mcl1.4_28040(9),mcl1.4_263384(1)	mcl.ortho-coortho.1.3.7_5779	mcl.ortho-coortho.1.4.7_5907(9/10), mcl.ortho-coortho.1.4.7_73796(1/10)	Vertebrate		microtubule organization and/or maintenance for the formation of primary cilia (PC)
RefOG057.fa	uncharacterized protein C1orf43 homolog	mcl1.3_27564	mcl1.4_32696	mcl.ortho-coortho.1.3.7_7975	mcl.ortho-coortho.1.4.7_8562
RefOG058.fa	Tumor necrosis factor receptor superfamily, member 1A (TNFRSF1A)	mcl1.3_74268	mcl1.4_77994	mcl.ortho-coortho.1.3.7_19613	mcl.ortho-coortho.1.4.7_20795			Tumor necrosis factor receptor
RefOG059.fa	protein broad-minded	mcl1.3_18023	mcl1.4_21499	mcl.ortho-coortho.1.3.7_3771	mcl.ortho-coortho.1.4.7_3832			Protein involved in regulation of Rab GTPase??
RefOG060.fa	Calcium channel gamma subunits (CACNG)	mcl1.3_44380(41/76),mcl1.3_59728(10/76),mcl1.3_65056(18/76),mcl1.3_53149(2/76)	mcl1.4_46416(41/76),mcl1.4_67766(18/76),mcl1.4_128342(6/76),mcl1.4_115639(4/76)	mcl.ortho-coortho.1.3.7_12203(42/76), mcl.ortho-coortho.1.3.7_16398(10/76), mcl.ortho-coortho.1.3.7_107580(1/76), mcl.ortho-coortho.1.3.7_14579(2/76), mcl.ortho-coortho.1.3.7_291580(1/76), mcl.ortho-coortho.1.3.7_18449(18/76), mcl.ortho-coortho.1.3.7_9452(1/76), mcl.ortho-coortho.1.3.7_197615(1/76)	mcl.ortho-coortho.1.4.7_32491(4/76), mcl.ortho-coortho.1.4.7_35143(6/76), mcl.ortho-coortho.1.4.7_328507(1/76), mcl.ortho-coortho.1.4.7_17811(1/76), mcl.ortho-coortho.1.4.7_11629(42/76), mcl.ortho-coortho.1.4.7_70460(1/76), mcl.ortho-coortho.1.4.7_10259(1/76), mcl.ortho-coortho.1.4.7_18197(18/76)			consisting of four transmembrane domains and intracellular N- and C-termini. The members of the family have distinct functions and expression patterns
RefOG061.fa	Thyroid hormone receptor-associated protein 3	mcl1.3_57834(6/19),mcl1.3_127646(11/19)	mcl1.4_59116(6/19),mcl1.4_174846(8/19),mcl1.4_612784(3/19)	mcl.ortho-coortho.1.3.7_15785(6/19), mcl.ortho-coortho.1.3.7_33351(13/19)	mcl.ortho-coortho.1.4.7_15090, mcl.ortho-coortho.1.4.7_44948(9), mcl.ortho-coortho.1.4.7_157735(3), mcl.ortho-coortho.1.4.7_125657(1)			THRAP3 (or TRAP150), a multi-functional protein involved in nuclear mRNA metabolism, has been identified as a subunit of the transcription regulatory complex TRAP/Mediator and a component of the spliceosome.
RefOG062.fa	Glutathione S-transferase (GSTCD)	mcl1.3_25633	mcl1.4_25831	mcl.ortho-coortho.1.3.7_7027	mcl.ortho-coortho.1.4.7_6490	Metazoa and Bacteria		involved in cellular detoxification by catalyzing conjugation of glutathione to products of oxidative stress.GSTCD is one of the five genes were found to be associated with lung function in population genomics study
RefOG063.fa	Prokineticin 1 (PROK1)	mcl1.3_39069	mcl1.4_48123	mcl.ortho-coortho.1.3.7_11966	mcl.ortho-coortho.1.4.7_11266			PROK1 or (endocrine gland-derived vascular endothelial growth factor:EG-VEGF) induces proliferation, migration, and fenestration in capillary endothelial cells derived from endocrine glands.
RefOG064.fa	Serum response factor binding protein 1 (SRFBP1)	mcl1.3_54670(11/13)	mcl1.4_59186(11/13)	mcl.ortho-coortho.1.3.7_14976(12/13), mcl.ortho-coortho.1.3.7_85624(1/13)	mcl.ortho-coortho.1.4.7_16027(12/13), mcl.ortho-coortho.1.4.7_134487(1/13)			regulating transcriptional activation of cardiac genes during the aging process
RefOG065.fa	Zinc finger, FYVE domain containing 26 (ZFYVE26)	mcl1.3_9222(8/19),mcl1.3_67395(7/19),mcl1.3_110481(2/19)	mcl1.4_36758(7/19),mcl1.4_99014(3/19),mcl1.4_108437(4/19),mcl1.4_203821(3/19)	mcl.ortho-coortho.1.3.7_527(11/19), mcl.ortho-coortho.1.3.7_17600(7/19), mcl.ortho-coortho.1.3.7_4472(1/19)	mcl.ortho-coortho.1.4.7_6959(9/19), mcl.ortho-coortho.1.4.7_212839(3/19), mcl.ortho-coortho.1.4.7_29143(4/19), mcl.ortho-coortho.1.4.7_48590(2/19), mcl.ortho-coortho.1.4.7_4547(1/19)			Predicted Zn2+-binding protein, contains FYVE domain
RefOG066.fa	transport and golgi organization 2|C22orf25	mcl1.3_11904	mcl1.4_11760	mcl.ortho-coortho.1.3.7_1641	mcl.ortho-coortho.1.4.7_1146	Metazoa and Bacteria
RefOG067.fa	Mitogen-activated protein-binding protein-interacting protein	mcl1.3_27567	mcl1.4_28416	mcl.ortho-coortho.1.3.7_7932	mcl.ortho-coortho.1.4.7_7402			contain Robl_LC7 (Roadblock/LC7) domain
RefOG068.fa	Pecanex	mcl1.3_12037(38/47),mcl1.3_24393(9/47)	mcl1.4_13688(38/47),mcl1.4_24696(9/47)	mcl.ortho-coortho.1.3.7_2037(38/47), mcl.ortho-coortho.1.3.7_6938(9/47)	mcl.ortho-coortho.1.4.7_2106(38/47), mcl.ortho-coortho.1.4.7_6286(9/47)	Mammalian		Members of this family contain the Pecanex domain on the C-terminal region. The pecanex protein is a maternal-effect neurogenic gene found in Drosophila
RefOG069.fa	Corticotropin and Urocortin proteins	mcl1.3_104612(8/15),mcl1.3_164886(6/15)	mcl1.4_108638(8/15),mcl1.4_174916(6/15)	mcl.ortho-coortho.1.3.7_30082(10/15),mcl.ortho-coortho.1.3.7_47842(4/15), mcl.ortho-coortho.1.3.7_94897(1/15)	mcl.ortho-coortho.1.4.7_30353(10/15), mcl.ortho-coortho.1.4.7_50095(4/15), mcl.ortho-coortho.1.4.7_157020(1/15)			Corticotropin-releasing hormone (CRF) is secreted by the hypothalamus in response to stress.
RefOG070.fa	Histone deacetylase 3	mcl1.3_6379	mcl1.4_6346	mcl.ortho-coortho.1.3.7_273	mcl.ortho-coortho.1.4.7_118	Metazoa and Bacteria		Histone deacetylases (HDAC) (EC number 3.5.1) are a class of enzymes that remove acetyl groups from an ëµ-N-acetyl lysine amino acid on a histone
