# Supplementary material for: The genetic factors of bilaterian evolution
Source: eLife. 2020 Jul 16;9:e45530. doi: 10.7554/eLife.45530 (PMC7535936; doi:10.7554/eLife.45530)
Supplement: Supplementary file 4. [file elife-45530-supp4.ods]

## Sheet: 157_bilat-spec_OGs_infos.sorted_ncbi-blast-anno2
BigWenDB orthogroup ID	Orthogroup composition	ID + Description of longest sequence in OG	Corresponding human uniprot ID	Corresponding Drosophila ID (as derived by BLAT mapping of Drosophila melanogaster orthogroup seq)	UCSC genome browser BLAT mapping result of Dm seq in OG	OG of corresponding human uniprot ID (inferred by BLAST in BigWenDB)	Uniprot description of corresponding uniprot ID
278	Bilateria 118 Deuterostomia 55 Ecdysozoa 44 Lophotrochozoa 14	79923|gi_358333484: 5-hydroxytryptamine receptor [Clonorchis sinensis]	5HT1A_HUMAN; 5HT1B_HUMAN; 5HT5A_HUMAN	CG12073-RB; CG15113-RD	5-hydroxytryptamine (serotonin) receptor 1B, transcript variant D	OG_278 (Bilateria)	5HT1A_HUMAN (5-hydroxytryptamine receptor 1A): G-protein coupled receptor for 5-hydroxytryptamine (serotonin). Also functions as a receptor for various drugs and psychoactive substances. Ligand binding causes a conformation change that triggers signaling via guanine nucleotide-binding proteins (G proteins) and modulates the activity of down-stream effectors, such as adenylate cyclase. Beta-arrest…
827	Bilateria 121 Deuterostomia 61 Ecdysozoa 47 Lophotrochozoa 11	246437|gi_444517016: Neuronal acetylcholine receptor subunit alpha-4 [Tupaia chinensis]	ACHA4_HUMAN; ACHA3_HUMAN	CG12414-RG	nicotinic acetylcholine receptor alpha4, transcript variant F	OG_827 (Bilateria)	ACHA4_HUMAN (Neuronal acetylcholine receptor subunit alpha-4): After binding acetylcholine, the AChR responds by an extensive change in conformation that affects all subunits and leads to opening of an ion-conducting channel across the plasma membrane permeable to sodium ions.
931	Bilateria 103 Deuterostomia 57 Ecdysozoa 35 Lophotrochozoa 10	79923|gi_358335947: N-acetylmuramoyl-L-alanine amidase [Clonorchis sinensis]	PGRP2_HUMAN	CG4432-RD	peptidoglycan recognition protein LC, transcript variant A	OG_931 (Bilateria)	PGRP2_HUMAN (N-acetylmuramoyl-L-alanine amidase (EC 3.5.1.28) (Peptidoglycan recognition protein 2)): May play a scavenger role by digesting biologically active peptidoglycan (PGN) into biologically inactive fragments. Has no direct bacteriolytic activity.
1398	Opisthokonta 128 Fungi 0 Metazoa 127 Placozoa 0 Porifera 0 Bilateria 127 Deuterostomia 60 Ecdysozoa 50 Lophotrochozoa 12 Cnidaria 0 Ctenophora 0	7719|gi_198435908: uncharacterized protein LOC100175557 [Ciona intestinalis]	BEST1_HUMAN	CG6264-RB	bestrophin 1, transcript variant C	OG_1398 (Opisthokonta/Bilateria)	BEST1_HUMAN (Bestrophin-1): Forms calcium-sensitive chloride channels. Highly permeable to bicarbonate. GO: chloride transport, detection of light stimulus involved in visual perception, ion transmembrane transport, regulation of calcium ion transport, transepithelial chloride transport, visual perception. Flybase: Peak expression observed within 00-06 hour embryonic stages, at stages throughout …
1451	Bilateria 113 Deuterostomia 59 Ecdysozoa 44 Lophotrochozoa 10	10224|gi_291226246: PREDICTED: somatostatin receptor 5-like [Saccoglossus kowalevskii]	SSR5_HUMAN	CG13702-RE	allatostatin C receptor 2, isoform F	OG_1451 (Bilateria), also with SSR2_HUMAN as query	SSR5_HUMAN (Somatostatin receptor type 5): Receptor for somatostatin 28 and to a lesser extent for somatostatin-14. The activity of this receptor is mediated by G proteins which inhibit adenylyl cyclase. Increases cell growth inhibition activity of SSTR2 following heterodimerization. GO: neuropeptide binding, chemical synaptic transmission.
3024	Bilateria 107 Deuterostomia 61 Ecdysozoa 38 Lophotrochozoa 8	10029|gi_537152587: perilipin-4-like protein [Cricetulus griseus]	SEM6C_HUMAN; SEM6D_HUMAN	CG6446-RB	semaphorin 1a, transcript variant I	OG_3024 (Bilateria)	SEM6C_HUMAN (Semaphorin-6C): Shows growth cone collapsing activity on dorsal root ganglion (DRG) neurons in vitro. May be a stop signal for the DRG neurons in their target areas, and possibly also for other neurons. May also be involved in the maintenance and remodeling of neuronal connections.
3799	Bilateria 103 Deuterostomia 59 Ecdysozoa 35 Lophotrochozoa 9	6239|gi_7507938: hypothetical protein T19B10.10 - Caenorhabditis elegans	GBRE_HUMAN	CG8916-RC	CG8916, transcript variant C	OG_3799 (Bilateria)	GBRE_HUMAN (Gamma-aminobutyric acid receptor subunit epsilon): GABA, the major inhibitory neurotransmitter in the vertebrate brain, mediates neuronal inhibition by binding to the GABA/benzodiazepine receptor and opening an integral chloride channel.
4196	Bilateria 110 Deuterostomia 53 Ecdysozoa 46 Lophotrochozoa 11	7222|gi_193899027: GH14445 [Drosophila grimshawi]	PPARG_HUMAN	CG8127-RA	Ecdysone-induced protein 75B, transcript variant A	OG_4196 (Bilateria)	PPARG_HUMAN (Peroxisome proliferator-activated receptor gamma): Nuclear receptor that binds peroxisome proliferators such as hypolipidemic drugs and fatty acids. Once activated by a ligand, the nuclear receptor binds to DNA specific PPAR response elements (PPRE) and modulates the transcription of its target genes, such as acyl-CoA oxidase. It therefore controls the peroxisomal beta-oxidation path…
4203	Bilateria 88 Deuterostomia 52 Ecdysozoa 26 Lophotrochozoa 9	9544|gi_297262540: PREDICTED: hypothetical protein LOC704526 isoform 3 [Macaca mulatta]	HXD8_HUMAN	CG1028-RL	antennapedia, transcript variant G	OG_4203 Bilateria)	HXD8_HUMAN (Homeobox protein Hox-D8): Sequence-specific transcription factor which is part of a developmental regulatory system that provides cells with specific positional identities on the anterior-posterior axis.
4418	Bilateria 104 Deuterostomia 49 Ecdysozoa 37 Lophotrochozoa 13	99883|gi_47225372: unnamed protein product, partial [Tetraodon nigroviridis]	KCNN4_HUMAN	CG10706-RU	small conductance calcium-activated potassium channel, transcript variant O	OG_4418 (Bilateria)	KCNN4_HUMAN (Intermediate conductance calcium-activated potassium channel protein 4): Forms a voltage-independent potassium channel that is activated by intracellular calcium (PubMed:26148990). Activation is followed by membrane hyperpolarization which promotes calcium influx. Required for maximal calcium influx and proliferation during the reactivation of naive T-cells. The channel is blocked by…
4419	Bilateria 49 Deuterostomia 41 Ecdysozoa 0 Lophotrochozoa 8	9544|gi_297295337: PREDICTED: protocadherin Fat 4 [Macaca mulatta]	PCDH9_HUMAN	no Drosophila ortholog(*)		OG_4419 (Bilateria)	PC11X_HUMAN (Protocadherin-11 X-linked): Potential calcium-dependent cell-adhesion protein.
4802	Bilateria 97 Deuterostomia 44 Ecdysozoa 41 Lophotrochozoa 12	7029|gi_328698045: PREDICTED: uncharacterized protein LOC100575043 [Acyrthosiphon pisum]	5HT2A_HUMAN	CG1056-RB	5-hydroxytryptamine (serotonin) receptor 2B, transcript variant E	OG_4802 (Bilateria)	5HT2A_HUMAN (5-hydroxytryptamine receptor 2A): G-protein coupled receptor for 5-hydroxytryptamine (serotonin) (PubMed:1330647, PubMed:18703043, PubMed:19057895). Also functions as a receptor for various drugs and psychoactive substances, including mescaline, psilocybin, 1-(2,5-dimethoxy-4-iodophenyl)-2-aminopropane (DOI) and lysergic acid diethylamide (LSD) (PubMed:28129538). Ligand binding cause…
4948	Opisthokonta 94 Fungi 1 Metazoa 93 Placozoa 0 Porifera 0 Bilateria 93 Deuterostomia 59 Ecdysozoa 21 Lophotrochozoa 10 Cnidaria 0 Ctenophora 0	7213|gi_498971389: bromodomain-containing protein DDB_G0280777-like [Ceratitis capitata]	CCN4_HUMAN; CTGF_HUMAN	CG32183-RB	Ccn	OG_4948 (Bilateria); OG_46915 (Protostomia) for CNN_DROME	WISP1_HUMAN (WNT1-inducible-signaling pathway protein 1): Downstream regulator in the Wnt/Frizzled-signaling pathway. Associated with cell survival. Attenuates p53-mediated apoptosis in response to DNA damage through activation of AKT kinase. Up-regulates the anti-apoptotic Bcl-X(L) protein. Adheres to skin and melanoma fibroblasts. In vitro binding to skin fibroblasts occurs through the proteogl…
5116	Bilateria 98 Deuterostomia 47 Ecdysozoa 37 Lophotrochozoa 11	8932|gi_449283814: Oligodendrocyte transcription factor 2 [Columba livia]	BHE22_HUMAN; BHE23_HUMAN	CG5545-RB	olig family, transcript variant B	OG_5116 (Bilateria)	BHE22_HUMAN (Class E basic helix-loop-helix protein 22): Inhibits DNA binding of TCF3/E47 homodimers and TCF3 (E47)/NEUROD1 heterodimers and acts as a strong repressor of Neurod1 and Myod-responsive genes, probably by heterodimerization with class a basic helix-loop-helix factors. Despite the presence of an intact basic domain, does not bind to DNA (By similarity). In the brain, may function as a…
5117	Bilateria 109 Deuterostomia 51 Ecdysozoa 41 Lophotrochozoa 12	7230|gi_193908913: GI15941 [Drosophila mojavensis]	BC11A_HUMAN; ZN296_HUMAN	CG9650-RJ	Uncharacterized protein, isoform G	OG_5117 (Bilateria)	BC11A_HUMAN (B-cell lymphoma/leukemia 11A): Transcription factor associated with the BAF SWI/SNF chromatin remodeling complex (By similarity). Repressor of fetal hemoglobin (HbF) level (PubMed:26375765). Involved in brain development (PubMed:27453576). Functions as a myeloid and B-cell proto-oncogene. May play important roles in leukemogenesis and hematopoiesis. Essential factor in lymphopoiesis …
5339	Bilateria 120 Deuterostomia 58 Ecdysozoa 46 Lophotrochozoa 11	7370|gi_557777242: PREDICTED: LOW QUALITY PROTEIN: homeobox protein prospero-like [Musca domestica]	PROX2_HUMAN	CG17228-RI	prospero, transcript variant I	OG_5339 (Bilateria)	PROX2_HUMAN (Prospero homeobox protein 2): Transcription regulator. Does not seem to be essential for embryonic development and postnatal survival (By similarity).
5423	Bilateria 108 Deuterostomia 61 Ecdysozoa 38 Lophotrochozoa 9	8469|gi_465959247: Bile acid receptor [Chelonia mydas]	NR1H2_HUMAN; F8W1M1_HUMAN	CG1765-RG	ecdysone receptor, transcript variant G	OG_5423 (Bilateria)	NR1H2_HUMAN (Oxysterols receptor LXR-beta): Nuclear receptor. Binds preferentially to double-stranded oligonucleotide direct repeats having the consensus half-site sequence 5'-AGGTCA-3' and 4-nt spacing (DR-4). Regulates cholesterol uptake through MYLIP-dependent ubiquitination of LDLR, VLDLR and LRP8; DLDLR and LRP8. Interplays functionally with RORA for the regulation of genes involved in liver…
5533	Bilateria 90 Deuterostomia 41 Ecdysozoa 34 Lophotrochozoa 10	6500|gi_524899526: PREDICTED: uncharacterized protein LOC101859192 [Aplysia californica]	CASZ1_HUMAN; MTA1_HUMAN	CG2102-RA	castor, transcript variant A	OG_5533 (Bilateria)	CASZ1_HUMAN (Zinc finger protein castor homolog 1): Transcriptional activator (PubMed:23639441, PubMed:27693370). Involved in vascular assembly and morphogenesis through direct transcriptional regulation of EGFL7 (PubMed:23639441).2 Publications Miscellaneous Endothelial cells depleted in CASZ1 by siRNAs display dramatic alterations in adhesion, morphology and sprouting; normal behavior can be re…
5543	Opisthokonta 109 Fungi 1 Metazoa 108 Placozoa 0 Porifera 0 Bilateria 108 Deuterostomia 46 Ecdysozoa 46 Lophotrochozoa 11 Cnidaria 0 Ctenophora 0	8469|gi_465954504: PR domain zinc finger protein 16 [Chelonia mydas]	EVI1_HUMAN	CG10348-RB	CG10348, transcript variant B	OG_5543 (Opisthokonta/Bilateria)	EVI1_HUMAN (MDS1 and EVI1 complex locus protein EVI1): Functions as a transcriptional regulator binding to DNA sequences in the promoter region of target genes and regulating positively or negatively their expression. Oncogene which plays a role in development, cell proliferation and differentiation. May also play a role in apoptosis through regulation of the JNK and TGF-beta signaling. Involved …
5717	Metazoa 104 Placozoa 1 Porifera 0 Bilateria 103 Deuterostomia 46 Ecdysozoa 41 Lophotrochozoa 12 Cnidaria 0 Ctenophora 0	7213|gi_498925356: PREDICTED: LOW QUALITY PROTEIN: protein slit [Ceratitis capitata]	SLIT3_HUMAN; SLIT2_HUMAN	CG43758-RE	slit, transcript variant E	OG_5717; OG_59323 (Metazoa, but 16 B plus 1 Po) is RBH of this OG.	SLIT3_HUMAN (Slit homolog 3 protein): May act as molecular guidance cue in cellular migration, and function may be mediated by interaction with roundabout homolog receptors.
6022	Bilateria 103 Deuterostomia 45 Ecdysozoa 42 Lophotrochozoa 11	10090|gi_2764544: HMG-box transcription factor [Mus musculus]	SOX13_HUMAN; SOX5_HUMAN	CG11153-RD	Sox102F, transcript variant D	OG_6022 (Bilateria)	SOX13_HUMAN (Transcription factor SOX-13): Binds to the sequence 5'-AACAAT-3'.
6093	Bilateria 84 Deuterostomia 47 Ecdysozoa 25 Lophotrochozoa 12	6412|gi_555706596: hypothetical protein HELRODRAFT_167639 [Helobdella robusta]	NCOA3_HUMAN; B5MCN7_HUMAN; NCOA2_HUMAN	CG13109-RH	taiman, transcript variant H	OG_6093 (Bilateria)	NCOA3_HUMAN (Nuclear receptor coactivator 3): Nuclear receptor coactivator that directly binds nuclear receptors and stimulates the transcriptional activities in a hormone-dependent fashion. Plays a central role in creating a multisubunit coactivator complex, which probably acts via remodeling of chromatin. Involved in the coactivation of different nuclear receptors, such as for steroids (GR and …
6334	Bilateria 75 Deuterostomia 52 Ecdysozoa 15 Lophotrochozoa 8	8128|gi_542261926: PREDICTED: lipid phosphate phosphatase-related protein type 4-like isoform X1 [Oreochromis niloticus]	PLPR4_HUMAN; LPPR4_HUMAN; LPPR3_HUMAN	no Drosophila ortholog(*)		OG_6334 (Bilateria)	PLPR4_HUMAN (Phospholipid phosphatase-related protein type 4): Hydrolyzes lysophosphatidic acid (LPA). Facilitates axonal outgrowth during development and regenerative sprouting. In the outgrowing axons acts as an ecto-enzyme and attenuates phospholipid-induced axon collapse in neurons and facilitates outgrowth in the hippocampus.
6447	Bilateria 99 Deuterostomia 48 Ecdysozoa 40 Lophotrochozoa 11	43151|gi_568248121: hormone receptor-like in 46 [Anopheles darlingi]	RORA_HUMAN; RORG_HUMAN	CG33183-RF	hormone receptor 3, transcript variant F	OG_6447 (Bilateria)	RORA_HUMAN (Nuclear receptor ROR-alpha): Nuclear receptor that binds DNA as a monomer to ROR response elements (RORE) containing a single core motif half-site 5'-AGGTCA-3' preceded by a short A-T-rich sequence. Key regulator of embryonic development, cellular differentiation, immunity, circadian rhythm as well as lipid, steroid, xenobiotics and glucose metabolism. Considered to have intrinsic tra…
6452	Bilateria 111 Deuterostomia 57 Ecdysozoa 40 Lophotrochozoa 14	8665|gi_565303388: Transcriptional repressor CTCF, partial [Ophiophagus hannah]	CTCF_HUMAN; CTCFL_HUMAN	CG8591-RA	CTCF	OG_6452 (Bilateria)	CTCF_HUMAN (Transcriptional repressor CTCF): Chromatin binding factor that binds to DNA sequence specific sites. Involved in transcriptional regulation by binding to chromatin insulators and preventing interaction between promoter and nearby enhancers and silencers. Acts as transcriptional repressor binding to promoters of vertebrate MYC gene and BAG1 gene. Also binds to the PLK and PIM1 promoter…
6485	Bilateria 95 Deuterostomia 54 Ecdysozoa 28 Lophotrochozoa 13	30611|gi_395859872: PREDICTED: LOW QUALITY PROTEIN: TSC22 domain family protein 2 [Otolemur garnettii]	T22D2_HUMAN; T22D3_HUMAN	CG42281-RD	bunched, transcript variant D	OG_6485 (Bilateria)	T22D2_HUMAN (TSC22 domain family protein 2): no description. BUN1_DROME (Protein bunched, class 1/class 3/D/E isoforms): Probable transcription factor required for peripheral nervous system morphogenesis, eye development and oogenesis. May be required for the transmission of the dpp signal and for a morphogenetic movement of the medulla in the brain that reorients the second optic lobe relative t…
6712	Bilateria 90 Deuterostomia 47 Ecdysozoa 33 Lophotrochozoa 7	7222|gi_193893049: GH24329 [Drosophila grimshawi]	DRD2_HUMAN; DRD3_HUMAN	CG33517-RF	dopamine 2-like receptor, transcript variant F	OG_6712 (Bilateria)	DRD2_HUMAN (D(2) dopamine receptor): Dopamine receptor whose activity is mediated by G proteins which inhibit adenylyl cyclase.
6753	Bilateria 92 Deuterostomia 51 Ecdysozoa 30 Lophotrochozoa 7	42254|gi_505775762: PREDICTED: receptor-type tyrosine-protein phosphatase zeta [Sorex araneus]	PTPRZ_HUMAN	CG11516-RF	protein tyrosine phosphatase 99A, transcript variant F	OG_6753 (Bilateria)	PTPRZ_HUMAN (Receptor-type tyrosine-protein phosphatase zeta): Protein tyrosine phosphatase that negatively regulates oligodendrocyte precursor proliferation in the embryonic spinal cord. Required for normal differentiation of the precursor cells into mature, fully myelinating oligodendrocytes. May play a role in protecting oligondendrocytes against apoptosis. May play a role in the establishment…
6885	Bilateria 118 Deuterostomia 51 Ecdysozoa 47 Lophotrochozoa 16	77166|gi_478254690: hypothetical protein YQE_08509, partial [Dendroctonus ponderosae]	TRUB2_HUMAN	CG7849-RB	CG7849	OG_6885 (Bilateria)	TRUB2_HUMAN (Probable tRNA pseudouridine synthase 2): May be responsible for synthesis of pseudouridine from uracil in transfer RNAs.
6893	Bilateria 93 Deuterostomia 44 Ecdysozoa 36 Lophotrochozoa 8	79923|gi_358339736: transcription factor SUM-1 [Clonorchis sinensis]	MYOG_HUMAN; MYOD1_HUMAN; MYF6_HUMAN; MYF5_HUMAN	CG10250-RA	nautilus, transcript variant A	OG_6893 (Bilateria)	MYOG_HUMAN (Myogenin): Acts as a transcriptional activator that promotes transcription of muscle-specific target genes and plays a role in muscle differentiation, cell cycle exit and muscle atrophy. Essential for the development of functional embryonic skeletal fiber muscle differentiation. However is dispensable for postnatal skeletal muscle growth; phosphorylation by CAMK2G inhibits its transcr…
6894	Bilateria 93 Deuterostomia 39 Ecdysozoa 42 Lophotrochozoa 7	79923|gi_358333830: zinc finger protein 362 [Clonorchis sinensis]	ZN384_HUMAN; ZN362_HUMAN	CG42277-RF	rotund, transcript variant F	OG_6894 (Bilateria)	ZN384_HUMAN (Zinc finger protein 384): Transcription factor that binds the consensus DNA sequence [GC]AAAAA. Seems to bind and regulate the promoters of MMP1, MMP3, MMP7 and COL1A1 (By similarity). RN_DROME (Zinc finger protein rotund): Transcription factor involved in imaginal disks development. Isoform rn is required in the wings, antenna, haltere, proboscis and legs disks, while isoform roe is…
6895	Bilateria 74 Deuterostomia 53 Ecdysozoa 12 Lophotrochozoa 9	9606|gi_21928235: seven transmembrane helix receptor [Homo sapiens]	SCTR_HUMAN; PTH1R_HUMAN; PTH2R_HUMAN	no Drosophila ortholog(*)		OG_6895 (Bilateria)	SCTR_HUMAN (Secretin receptor): This is a receptor for secretin. The activity of this receptor is mediated by G proteins which activate adenylyl cyclase.
6993	Bilateria 85 Deuterostomia 44 Ecdysozoa 26 Lophotrochozoa 15	7244|gi_194147929: uncharacterized protein Dvir_GJ15867, partial [Drosophila virilis]	STMN1_HUMAN; STMN2_HUMAN; STMN3_HUMAN	CG31641-RA	stathmin, transcript variant A	OG_6993 (Bilateria)	STMN3_HUMAN (Stathmin-3): Exhibits microtubule-destabilizing activity, which is antagonized by STAT3.
7047	Bilateria 82 Deuterostomia 45 Ecdysozoa 25 Lophotrochozoa 11	9785|gi_344269802: PREDICTED: zinc finger protein 236-like [Loxodonta africana]	ZN236_HUMAN	no Drosophila ortholog(*)		OG_7047 (Bilateria)	ZN236_HUMAN (Zinc finger protein 236): May be involved in transcriptional regulation.
7131	Bilateria 112 Deuterostomia 48 Ecdysozoa 46 Lophotrochozoa 13	10029|gi_354499543: PREDICTED: hypothetical protein LOC100774519 [Cricetulus griseus]	AT5SL_HUMAN	CG4042-RB	CG4042, transcript variant B	OG_7131 (Bilateria)	AT5SL_HUMAN (ATP synthase subunit s-like protein): no description.
7217	Bilateria 83 Deuterostomia 28 Ecdysozoa 39 Lophotrochozoa 12	7070|gi_270015141: minichromosome maintenance complex component 10 [Tribolium castaneum]	FBX28_HUMAN	CG3428-RA	pallbearer	OG_7217 (Bilateria)	FBX28_HUMAN (F-box only protein 28): Probably recognizes and binds to some phosphorylated proteins and promotes their ubiquitination and degradation. Q7K2J4_DROME.
7435	Bilateria 98 Deuterostomia 45 Ecdysozoa 36 Lophotrochozoa 17	68888|predict_M51303835_0: transcriptome sequence from Trichuris suis	CD82_HUMAN	CG4999-RA	tetraspanin 66E, transcript variant A	OG_7435 (Bilateria)	CD82_HUMAN (CD82 antigen): Associates with CD4 or CD8 and delivers costimulatory signals for the TCR/CD3 pathway.
7495	Opisthokonta 98 Fungi 0 Metazoa 97 Placozoa 0 Porifera 0 Bilateria 97 Deuterostomia 50 Ecdysozoa 42 Lophotrochozoa 5 Cnidaria 0 Ctenophora 0	43151|gi_568255910: leukocyte receptor tyrosine protein kinase [Anopheles darlingi]	LTK_HUMAN; ALK_HUMAN	CG8250-RB	anaplastic lymphoma kinase, transcript variant B	OG_7495 (Opisthokonta/Bilateria)	LTK_HUMAN (Leukocyte tyrosine kinase receptor): Receptor with a tyrosine-protein kinase activity. The exact function of this protein is not known. Studies with chimeric proteins (replacing its extracellular region with that of several known growth factor receptors, such as EGFR and CSFIR) demonstrate its ability to promote growth and specifically neurite outgrowth, and cell survival. Signaling ap…
7536	Bilateria 112 Deuterostomia 49 Ecdysozoa 45 Lophotrochozoa 13	85433|gi_555932532: SET and MYND domain containing protein 4 [Hymenolepis microstoma]	RM48_HUMAN	CG17642-RB	mitochondrial ribosomal protein L48, transcript variant B	OG_7536 (Bilateria)	RM48_HUMAN (39S ribosomal protein L48, mitochondrial): no description.
7725	Metazoa 88 Placozoa 0 Porifera 1 Bilateria 87 Deuterostomia 42 Ecdysozoa 34 Lophotrochozoa 11 Cnidaria 0 Ctenophora 0	6500|gi_524908616: PREDICTED: uncharacterized protein LOC101850208 [Aplysia californica]	TANC2_HUMAN; TANC1_HUMAN	CG32096-RG	rolling pebbles, transcript variant G	OG_7725 (Metazoa/Bilateria)	TANC2_HUMAN (Protein TANC2 (Tetratricopeptide repeat, ankyrin repeat and coiled-coil domain-containing protein 2)): no description. GO: in utero embryonic development. GO rols: cell adhesion molecule binding, structural constituent of muscle, myoblast fusion.
7728	Bilateria 65 Deuterostomia 53 Ecdysozoa 6 Lophotrochozoa 4	9606|gi_119581970: fatty acid binding protein 6, ileal (gastrotropin), isoform CRA_d, partial [Homo sapiens]	FABP6_HUMAN; FABPL_HUMAN	no Drosophila ortholog(*)		OG_7728 (Bilateria)	FABP6_HUMAN (Gastrotropin (GT) (Fatty acid-binding protein 6)): Binds to bile acids and is involved in enterohepatic bile acid metabolism. Required for efficient apical to basolateral transport of conjugated bile acids in ileal enterocytes (By similarity). In vitro binds to bile acids in the order: deoxycholic acid > cholic acid > chenodeoxycholic acid and respective BA conjugation modifies affin…
7773	Bilateria 90 Deuterostomia 39 Ecdysozoa 38 Lophotrochozoa 11	10029|gi_537142744: signal peptide peptidase-like 2C-like protein [Cricetulus griseus]	CRFR2_HUMAN	CG8422-RA	diuretic hormone 44 receptor 1	OG_7773 (Bilateria)	CRFR2_HUMAN (Corticotropin-releasing factor receptor 2): G-protein coupled receptor for CRH (corticotropin-releasing factor), UCN (urocortin), UCN2 and UCN3. Has high affinity for UCN. Ligand binding causes a conformation change that triggers signaling via guanine nucleotide-binding proteins (G proteins) and down-stream effectors, such as adenylate cyclase. Promotes the activation of adenylate cy…
7817	Bilateria 99 Deuterostomia 44 Ecdysozoa 42 Lophotrochozoa 13	31033|gi_410917145: PREDICTED: uncharacterized protein LOC101064126 [Takifugu rubripes]	MTP_HUMAN	CG9342-RA	microsomal triacylglycerol transfer protein	OG_7817 (Bilateria)	MTP_HUMAN (Microsomal triglyceride transfer protein large subunit): Catalyzes the transport of triglyceride, cholesteryl ester, and phospholipid between phospholipid surfaces (PubMed:23475612, PubMed:8939939, PubMed:26224785, PubMed:25108285, PubMed:22236406). Required for the secretion of plasma lipoproteins that contain apolipoprotein B (PubMed:23475612, PubMed:8939939, PubMed:26224785).
7863	Bilateria 113 Deuterostomia 44 Ecdysozoa 50 Lophotrochozoa 14	6334|gi_316977452: putative TGS domain protein [Trichinella spiralis]	RM39_HUMAN	CG17166-RA	mitochondrial ribosomal protein L39	OG_7863 (Bilateria)	RM39_DROME (39S ribosomal protein L39, mitochondrial): no description.
7866	Bilateria 84 Deuterostomia 31 Ecdysozoa 40 Lophotrochozoa 13	10029|gi_537197486: neuronal PAS domain-containing protein 4 [Cricetulus griseus]	NPAS4_HUMAN	CG32474-RB	dysfusion, transcript variant B	OG_7866 (Bilateria)	NPAS4_HUMAN (Neuronal PAS domain-containing protein 4): Transcription factor expressed in neurons of the brain that regulates the excitatory-inhibitory balance within neural circuits and is required for contextual memory in the hyppocampus (By similarity). Plays a key role in the structural and functional plasticity of neurons (By similarity). Acts as an early-response transcription factor in bot…
7902	Bilateria 95 Deuterostomia 47 Ecdysozoa 33 Lophotrochozoa 10	212216|gi_256053286: transcriptional factor nfil3/e4bp4 [Schistosoma mansoni]	NFIL3_HUMAN	CG14029-RC	vrille, transcript variant C	OG_7902 (Bilateria)	NFIL3_HUMAN (Nuclear factor interleukin-3-regulated protein): Acts as a transcriptional regulator that recognizes and binds to the sequence 5'-[GA]TTA[CT]GTAA[CT]-3', a sequence present in many cellular and viral promoters. Represses transcription from promoters with activating transcription factor (ATF) sites. Represses promoter activity in osteoblasts (By similarity). Represses transcriptional …
8006	Bilateria 84 Deuterostomia 44 Ecdysozoa 31 Lophotrochozoa 9	8128|gi_542252102: PREDICTED: calcitonin gene-related peptide type 1 receptor-like [Oreochromis niloticus]	No human ortholog in OG; CALCR_MOUSE	CG32843-RC	diuretic hormone 31 receptor, transcript variant C	OG_8006 (Bilateria)	A1Z9B7_DROME (Dh31-R, Diuretic hormone 31 receptor, isoform A): no description.
8046	Bilateria 72 Deuterostomia 28 Ecdysozoa 27 Lophotrochozoa 12	85433|gi_555936069: ras protein family 0B [Hymenolepis microstoma]	RSLAA_HUMAN; RSLAB_HUMAN	CG14669-RC	CG14669, transcript variant C	OG_8046 (Bilateria)	RSLAA_HUMAN (Ras-like protein family member 10A): Potent inhibitor of cellular proliferation.
8047	Metazoa 91 Placozoa 0 Porifera 1 Bilateria 90 Deuterostomia 41 Ecdysozoa 43 Lophotrochozoa 6 Cnidaria 0 Ctenophora 0	31033|gi_410901112: PREDICTED: protocadherin-15-like [Takifugu rubripes]	PCD15_HUMAN	CG31009-RB	cadherin 99C, transcript variant B	OG_8047 (Metazoa/Bilateria)	PCD15_HUMAN (Protocadherin-15): Calcium-dependent cell-adhesion protein. Required for inner ear neuroepithelial cell elaboration and cochlear function. Probably involved in the maintenance of normal retinal function.
8049	Bilateria 79 Deuterostomia 34 Ecdysozoa 34 Lophotrochozoa 11	43151|gi_568254107: hypothetical protein AND_005177 [Anopheles darlingi]	ZN521_HUMAN; ZN423_HUMAN	CG42702-RB	O/E-associated zinc finger protein, transcript variant B	OG_8049 (Bilateria)	ZN521_HUMAN (Zinc finger protein 521 (Early hematopoietic zinc finger protein)): Transcription factor that can both act as an activator or a repressor depending on the context. Involved in BMP signaling and in the regulation of the immature compartment of the hematopoietic system. Associates with SMADs in response to BMP2 leading to activate transcription of BMP target genes. Acts as a transcript…
8182	Bilateria 79 Deuterostomia 37 Ecdysozoa 29 Lophotrochozoa 13	246437|gi_444727258: Phosphatidylinositol N-acetylglucosaminyltransferase subunit Q [Tupaia chinensis]	RB40B_HUMAN; RB40A_HUMAN	CG1900-RB	Rab40, transcript variant B	OG_8182 (Bilateria)	RB40B_HUMAN (Ras-related protein Rab-40B): May be a substrate-recognition component of a SCF-like ECS (Elongin-Cullin-SOCS-box protein) E3 ubiquitin ligase complex which mediates the ubiquitination and subsequent proteasomal degradation of target proteins.
8220	Bilateria 39 Deuterostomia 22 Ecdysozoa 8 Lophotrochozoa 9	6238|gi_309358983: Protein CBG15099 [Caenorhabditis briggsae]	PHYIP_HUMAN; PHIPL_HUMAN	no Drosophila ortholog(*)		OG_8220 (Bilateria)	PHYIP_HUMAN (Phytanoyl-CoA hydroxylase-interacting protein): Its interaction with PHYH suggests a role in the development of the central system.
8299	Bilateria 82 Deuterostomia 30 Ecdysozoa 34 Lophotrochozoa 13	6500|gi_524910851: PREDICTED: zinc finger CCCH domain-containing protein 13-like [Aplysia californica]	POGZ_HUMAN	CG8092-RC	relative of woc, transcript variant C	OG_8299 (Bilateria)	POGZ_HUMAN (Pogo transposable element with ZNF domain): Plays a role in mitotic cell cycle progression and is involved in kinetochore assembly and mitotic sister chromatid cohesion. Probably through its association with CBX5 plays a role in mitotic chromosome segregation by regulating aurora kinase B/AURKB activation and AURKB and CBX5 dissociation from chromosome arms.
8479	Bilateria 78 Deuterostomia 27 Ecdysozoa 38 Lophotrochozoa 9	6412|gi_555688810: hypothetical protein HELRODRAFT_194422 [Helobdella robusta]	KLH10_HUMAN	CG12423-RB	kelch like family member 10, transcript variant B	OG_8479 (Bilateria)	KLH10_HUMAN (Kelch-like protein 10): May be a substrate-specific adapter of a CUL3-based E3 ubiquitin-protein ligase complex which mediates the ubiquitination and subsequent proteasomal degradation of target proteins during spermatogenesis.
8530	Bilateria 109 Deuterostomia 49 Ecdysozoa 45 Lophotrochozoa 15	232323|trs_nHd.2.3.1.t13013-RA_10_0: transcriptome sequence from Hypsibius dujardini	G45IP_HUMAN	CG7172-RA	CR6-interacting factor	OG_8530 (Bilateria)	G45IP_HUMAN (Growth arrest and DNA damage-inducible proteins-interacting protein 1): Acts as a negative regulator of G1 to S cell cycle phase progression by inhibiting cyclin-dependent kinases. Inhibitory effects are additive with GADD45 proteins but occurs also in the absence of GADD45 proteins. Acts as a repressor of the orphan nuclear receptor NR4A1 by inhibiting AB domain-mediated transcripti…
8585	Opisthokonta 76 Fungi 1 Metazoa 75 Placozoa 0 Porifera 0 Bilateria 75 Deuterostomia 34 Ecdysozoa 32 Lophotrochozoa 9 Cnidaria 0 Ctenophora 0	10224|gi_291229500: PREDICTED: ganglioside-induced differentiation-associated-protein 1-like [Saccoglossus kowalevskii]	GD1L1_HUMAN; GDAP1_HUMAN	CG4623-RB	Gdap1, transcript variant B	OG_8585 (Opisthokonta/Bilateria)	GD1L1_HUMAN (Ganglioside-induced differentiation-associated protein 1-like 1): no description. GDAP1_HUMAN: Regulates the mitochondrial network by promoting mitochondrial fission.
8634	Bilateria 62 Deuterostomia 9 Ecdysozoa 40 Lophotrochozoa9	34638|gi_391329251: PREDICTED: uncharacterized protein LOC100908539 [Metaseiulus occidentalis]	HXB8_HUMAN	CG10388-RC	ultrabithorax, transcript variant C	OG_4203 (Bilateria!)	HXB8_HUMAN (Homeobox protein Hox-B8): Sequence-specific transcription factor which is part of a developmental regulatory system that provides cells with specific positional identities on the anterior-posterior axis.
8736	Bilateria 75 Deuterostomia 42 Ecdysozoa 16 Lophotrochozoa 14	8469|gi_465951500: WD repeat and SOCS box-containing protein 2 [Chelonia mydas]	WSB1_HUMAN	no Drosophila ortholog(*)		OG_8736 (Bilateria)	WSB1_HUMAN (WD repeat and SOCS box-containing protein 1): Probable substrate-recognition component of a SCF-like ECS (Elongin-Cullin-SOCS-box protein) E3 ubiquitin ligase complex which mediates the ubiquitination and subsequent proteasomal degradation of target proteins. Recognizes type II iodothyronine deiodinase/DIO2. Confers constitutive instability to HIPK2 through proteasomal degradation.
8738	Bilateria 80 Deuterostomia 53 Ecdysozoa 15 Lophotrochozoa 11	7868|predict_SINCAMP00000010707_0: transcriptome sequence from Callorhinchus milii	ZN407_HUMAN	CG31612-RB	CG31612, transcript variant B	OG_8738 (Bilateria)	ZN407_HUMAN (Zinc finger protein 407): May be involved in transcriptional regulation.
8853	Bilateria 51 Deuterostomia 35 Ecdysozoa 7 Lophotrochozoa 9	452200|trs_comp132800_c0_seq8_40_0: transcriptome sequence from Hormogaster elisae	PRPH2_HUMAN; ROM1_HUMAN	no Drosophila ortholog(*)		OG_8853 (Bilateria)	PRPH2_HUMAN (Peripherin-2 (Retinal degeneration slow protein) (Tetraspanin-22)): May function as an adhesion molecule involved in stabilization and compaction of outer segment disks or in the maintenance of the curvature of the rim. It is essential for disk morphogenesis.
8908	Bilateria 73 Deuterostomia 48 Ecdysozoa 13 Lophotrochozoa 12	9361|gi_488545650: PREDICTED: basic proline-rich protein-like [Dasypus novemcinctus]	NEU2_HUMAN; NEU1_HUMAN	no Drosophila ortholog(*)		OG_8908 (Bilateria)	NEU2_HUMAN (Vasopressin-neurophysin 2-copeptin (AVP-NPII) [Cleaved into: Arg-vasopressin (Arginine-vasopressin); Neurophysin 2 (Neurophysin-II); Copeptin]): Neurophysin 2 specifically binds vasopressin. Vasopressin has a direct antidiuretic action on the kidney, it also causes vasoconstriction of the peripheral vessels.
9138	Bilateria 98 Deuterostomia 35 Ecdysozoa 45 Lophotrochozoa 13	212216|gi_256070618: hypothetical protein [Schistosoma mansoni]	RM51_HUMAN	CG13098-RA	mitochondrial ribosomal protein L51	OG_9138 (Bilateria)	RM51_HUMAN (39S ribosomal protein L51, mitochondrial): no description.
9270	Bilateria 80 Deuterostomia 39 Ecdysozoa 32 Lophotrochozoa 9	246437|gi_562834220: PREDICTED: collagen alpha-1(I) chain-like [Tupaia chinensis]	MCRI2_HUMAN; F195A_HUMAN	CG7841-RB	CG7841, transcript variant B	OG_9270 (Bilateria)	MCRI2_HUMAN (MAPK regulated corepressor interacting protein 2 (Protein FAM195A)): no description.
9323	Bilateria 62 Deuterostomia 54 Ecdysozoa 0 Lophotrochozoa 8	34839|gi_533134269: PREDICTED: uncharacterized protein LOC102023357 [Chinchilla lanigera]	ZAR1_HUMAN	no Drosophila ortholog(*)		OG_9323 (Bilateria)	ZAR1_HUMAN (Zygote arrest protein 1): Essential for female fertility. May play a role in the oocyte-to-embryo transition (By similarity).
9454	Bilateria 85 Deuterostomia 22 Ecdysozoa 44 Lophotrochozoa 14	9258|gi_345313023: PREDICTED: rho GTPase-activating protein 11A-like, partial [Ornithorhynchus anatinus]	7B2_HUMAN	CG1168-RA	7B2, transcript variant A	OG_9454 (Bilateria)	7B2_HUMAN (Neuroendocrine protein 7B2): Acts as a molecular chaperone for PCSK2/PC2, preventing its premature activation in the regulated secretory pathway. Binds to inactive PCSK2 in the endoplasmic reticulum and facilitates its transport from there to later compartments of the secretory pathway where it is proteolytically matured and activated. Also required for cleavage of PCSK2 but does not a…
9624	Bilateria 77 Deuterostomia 29 Ecdysozoa 30 Lophotrochozoa 15	232323|trs_nHd.2.3.1.t12725-RA_19_0: transcriptome sequence from Hypsibius dujardini	AR6P1_HUMAN	CG10326-RA	CG10326, transcript variant A	OG_9624 (Bilateria)	AR6P1_HUMAN (ADP-ribosylation factor-like protein 6-interacting protein 1): ositively regulates SLC1A1/EAAC1-mediated glutamate transport by increasing its affinity for glutamate in a PKC activity-dependent manner. Promotes the catalytic efficiency of SLC1A1/EAAC1 probably by reducing its interaction with ARL6IP5, a negative regulator of SLC1A1/EAAC1-mediated glutamate transport (By similarity). …
9629	Metazoa 88 Placozoa 1 Porifera 0 Bilateria 87 Deuterostomia 45 Ecdysozoa 34 Lophotrochozoa 8 Cnidaria 0 Ctenophora 0	46514|trs_comp100672_c0_seq3_93_0: transcriptome sequence from Patiria miniata	FAKD5_HUMAN	CG2124-RA	CG2124	OG_9629 (Metazoa/Bilateria)	FAKD5_HUMAN (FAST kinase domain-containing protein 5, mitochondrial): Plays an important role in the processing of non-canonical mitochondrial mRNA precursors (PubMed:25683715).
9694	Bilateria 56 Deuterostomia 45 Ecdysozoa 6 Lophotrochozoa 5	10029|gi_537266658: retinol-binding protein 3 [Cricetulus griseus]	RET3_HUMAN	no Drosophila ortholog(*)		OG_9694 (Bilateria)	RET3_HUMAN (Retinol-binding protein 3): IRBP shuttles 11-cis and all trans retinoids between the retinol isomerase in the pigment epithelium and the visual pigments in the photoreceptor cells of the retina.
9777	Opisthokonta 77 Fungi 1 Metazoa 76 Placozoa 0 Porifera 1 Bilateria 75 Deuterostomia 43 Ecdysozoa 25 Lophotrochozoa 7 Cnidaria 0 Ctenophora 0	6500|gi_524916005: PREDICTED: mucin-19-like [Aplysia californica]	BBX_HUMAN	CG1414-RE	bobby sox, transcript variant E	OG_9777 Opisthokonta/Bilateria)	BBX_HUMAN (HMG box transcription factor BBX (Bobby sox homolog)): Transcription factor that is necessary for cell cycle progression from G1 to S phase.
9844	Metazoa 86 Placozoa 0 Porifera 2 Bilateria 84 Deuterostomia 46 Ecdysozoa 30 Lophotrochozoa 8 Cnidaria 0 Ctenophora 0	46514|trs_comp72114_c0_seq1_49_0: transcriptome sequence from Patiria miniata	DOK2_HUMAN	CG2079-RA	downstream of kinase	OG_9844 (Metazoa/Bilateria)	DOK2_HUMAN (Docking protein 2): DOK proteins are enzymatically inert adaptor or scaffolding proteins. They provide a docking platform for the assembly of multimolecular signaling complexes. DOK2 may modulate the cellular proliferation induced by IL-4, as well as IL-2 and IL-3. May be involved in modulating Bcr-Abl signaling. Attenuates EGF-stimulated MAP kinase activation (By similarity).
9930	Bilateria 72 Deuterostomia 41 Ecdysozoa 20 Lophotrochozoa 11	10029|gi_537191104: nuclear factor related to kappa-B-binding protein [Cricetulus griseus]	PRD10_HUMAN	no Drosophila ortholog(*)		OG_9930 (Bilateria)	PRD10_HUMAN (PR domain zinc finger protein 10): May be involved in transcriptional regulation.
9983	Bilateria 73 Deuterostomia 33 Ecdysozoa 32 Lophotrochozoa 8	6500|gi_524907374: PREDICTED: probable serine/threonine-protein kinase DDB_G0267686 [Aplysia californica]	ASCL2_HUMAN; ASCL1_HUMAN	CG3839-RA	lethal of scute	OG_9983 (Bilateria)	ASCL2_HUMAN (Achaete-scute homolog 2): AS-C proteins are involved in the determination of the neuronal precursors in the peripheral nervous system and the central nervous system.
10044	Bilateria 41 Deuterostomia 37 Ecdysozoa 0 Lophotrochozoa 4	9785|gi_344284045: PREDICTED: hypothetical protein LOC100672247 [Loxodonta africana]	LIGO1_HUMAN; LIGO2_HUMAN; LIGO3_HUMAN	no Drosophila ortholog(*)		OG_10044 (Bilateria)	LIGO1_HUMAN (Leucine-rich repeat and immunoglobulin-like domain-containing nogo receptor-interacting protein 1): Functional component of the Nogo receptor signaling complex (RTN4R/NGFR) in RhoA activation responsible for some inhibition of axonal regeneration by myelin-associated factors (PubMed:14966521, PubMed:15694321). Is also an important negative regulator of oligodentrocyte differentiation…
10145	Bilateria 81 Deuterostomia 29 Ecdysozoa 46 Lophotrochozoa 6	77166|gi_546680684: hypothetical protein D910_08254 [Dendroctonus ponderosae]	BAG2_HUMAN	CG7945-RB	CG7945, transcript variant B	OG_10145 (Bilateria)	BAG2_HUMAN (BAG family molecular chaperone regulator 2): Co-chaperone for HSP70 and HSC70 chaperone proteins. Acts as a nucleotide-exchange factor (NEF) promoting the release of ADP from the HSP70 and HSC70 proteins thereby triggering client/substrate protein release
10163	Bilateria 66 Deuterostomia 37 Ecdysozoa 19 Lophotrochozoa 10	6500|gi_524866735: PREDICTED: leucine zipper putative tumor suppressor 2-like isoform X1 [Aplysia californica]	LZTS2_HUMAN	no Drosophila ortholog(*)		OG_10163 (Bilateria)	LZTS2_HUMAN (Leucine zipper putative tumor suppressor 2): Negative regulator of katanin-mediated microtubule severing and release from the centrosome. Required for central spindle formation and the completion of cytokinesis. May negatively regulate axonal outgrowth by preventing the formation of microtubule bundles that are necessary for transport within the elongating axon. Negative regulator of…
10418	Bilateria 63 Deuterostomia 46 Ecdysozoa 7 Lophotrochozoa 10	9913|gi_296480719: TPA: zinc finger protein 406-like [Bos taurus]	ZFAT_HUMAN	no Drosophila ortholog(*)		OG_10418 (Bilateria)	ZFAT_HUMAN (Zinc finger protein ZFAT): May be involved in transcriptional regulation. Overexpression causes down-regulation of a number of genes involved in the immune response. Some genes are also up-regulated (By similarity). Paper PNAS: Immune-related zinc finger gene ZFAT is an essential transcriptional regulator for hematopoietic differentiation in blood islands
10536	Metazoa 73 Placozoa 0 Porifera 2 Bilateria 71 Deuterostomia 31 Ecdysozoa 33 Lophotrochozoa 7 Cnidaria 0 Ctenophora 0	6669|gi_321478480: hypothetical protein DAPPUDRAFT_310514 [Daphnia pulex]	RFIP2_HUMAN; RFIP1_HUMAN	CG6606-RE	Rab11 interacting protein, transcript variant E	OG_10536 (Metazoa/Bilateria)	RFIP2_HUMAN (Rab11 family-interacting protein 2): A Rab11 effector binding preferentially phosphatidylinositol 3,4,5-trisphosphate (PtdInsP3) and phosphatidic acid (PA) and acting in the regulation of the transport of vesicles from the endosomal recycling compartment (ERC) to the plasma membrane. Involved in insulin granule exocytosis. Also involved in receptor-mediated endocytosis and membrane t…
10684	Bilateria 66 Deuterostomia 23 Ecdysozoa 31 Lophotrochozoa 12	10029|gi_354498045: PREDICTED: hypothetical protein LOC100768287 [Cricetulus griseus]	FBX33_HUMAN	CG4911-RA	CG4911, transcript variant A	OG_10684 (Bilateria)	FBX33_HUMAN (F-box only protein 33): Substrate recognition component of a SCF (SKP1-CUL1-F-box protein) E3 ubiquitin-protein ligase complex which mediates the ubiquitination and subsequent proteasomal degradation of target proteins. Probably recognizes and binds to phosphorylated target proteins. Recognizes YBX1 (By similarity).
10776	Bilateria 79 Deuterostomia 40 Ecdysozoa 29 Lophotrochozoa 10	6945|gi_215501472: hypothetical protein IscW_ISCW008251 [Ixodes scapularis]	CR032_HUMAN	CG18508-RB	CG18508, transcript variant B	OG_10776 (Bilateria)	CR032_HUMAN (UPF0729 protein C18orf32): May activate the NF-kappa-B signaling pathway. Signal transducer activity.
10862	Metazoa 70 Placozoa 1 Porifera 0 Bilateria 69 Deuterostomia 35 Ecdysozoa 24 Lophotrochozoa 9 Cnidaria 0 Ctenophora 0	9305|gi_395540463: PREDICTED: uncharacterized protein LOC100932811 [Sarcophilus harrisii]	FER3L_HUMAN	CG6913-RA	fer3	OG_10862 (Metazoa/Bilateria)	FER3L_HUMAN (Fer3-like protein): Transcription factor that binds to the E-box and functions as inhibitor of transcription. DNA binding requires dimerization with an E protein. Inhibits transcription activation by ASCL1/MASH1 by sequestering E proteins (By similarity). GO: Regulation of neurogenesis.
10867	Bilateria 62 Deuterostomia 31 Ecdysozoa 22 Lophotrochozoa 9	126957|predict_SMAR007953-PA_0: transcriptome sequence from Strigamia maritima	NDNF_HUMAN	no Drosophila ortholog(*)		OG_10867 (Bilateria)	NDNF_HUMAN (Protein NDNF): Promotes matrix assembly and cell adhesiveness (By similarity). Promotes neuron migration, growth and survival as well as neurite outgrowth (PubMed:20969804). Promotes endothelial cell survival, vessel formation and plays an important role in the process of revascularization through NOS3-dependent mechanisms.
10868	Metazoa 78 Placozoa 0 Porifera 1 Bilateria 77 Deuterostomia 37 Ecdysozoa 32 Lophotrochozoa 8 Cnidaria 0 Ctenophora 0	9669|gi_512011909: PREDICTED: glycoprotein hormone alpha-2-like [Mustela putorius furo]	GPHA2_HUMAN	CG17878-RB	glycoprotein hormone alpha 2	OG_10868 (Metazoa/Bilateria)	GPHA2_HUMAN (Glycoprotein hormone alpha-2): Stimulates the thyroid. Binds and activates THSR, leads to increased cAMP production.
10872	Bilateria 69 Deuterostomia 36 Ecdysozoa 26 Lophotrochozoa 7	10029|gi_537236575: corticotropin-releasing factor-binding protein [Cricetulus griseus]	CRHBP_HUMAN	CG15537-RC	CG15537, transcript variant C	OG_10872 (Bilateria)	CRHBP_HUMAN (Corticotropin-releasing factor-binding protein): Binds CRF and inactivates it. May prevent inappropriate pituitary-adrenal stimulation in pregnancy.
10952	Bilateria 62 Deuterostomia 51 Ecdysozoa 0 Lophotrochozoa 9	10224|gi_291229580: PREDICTED: myosin-1-like [Saccoglossus kowalevskii]	DTHD1_HUMAN	no Drosophila ortholog(*)		OG_10952 (Bilateria)	DTHD1_HUMAN (Death domain-containing protein 1): no description.
11041	Bilateria 61 Deuterostomia 42 Ecdysozoa 12 Lophotrochozoa 7	6500|gi_524913066: PREDICTED: uncharacterized protein LOC101847918 isoform X1 [Aplysia californica]	PLAG1_HUMAN; PLAL1_HUMAN; PLAL2_HUMAN	no Drosophila ortholog(*)		OG_11041 (Bilateria)	PLAL1_HUMAN (Zinc finger protein PLAGL1): Shows weak transcriptional activatory activity. Transcriptional regulator of the type 1 receptor for pituitary adenylate cyclase-activating polypeptide. Wiki: This gene encodes a C2H2 zinc finger protein with transactivation and DNA-binding activity. This gene has been shown to exhibit antiproliferative activities and is a tumor suppressor gene candidate.…
11044	Bilateria 69 Deuterostomia 32 Ecdysozoa 30 Lophotrochozoa 7	6523|trs_gi_399776780_dbj_FX180831.1__18_0: transcriptome sequence from Lymnaea stagnalis	SOBP_HUMAN	CG8991-RA	sine oculis-binding protein, transcript variant A	OG_11044 (Bilateria)	SOBP_HUMAN (Sine oculis-binding protein homolog): Implicated in development of the cochlea. Wiki: In the mouse, the truncating mutations jc and jc2J lead to profound hearing loss and erratic circling behavior. Specifically, the cochlear duct is shortened, the organ of Corti exhibits supernumerary outer hair cells, mirror image duplications of tunnel of Corti and inner hair cells, as well as ectop…
11130	Bilateria 72 Deuterostomia 45 Ecdysozoa 17 Lophotrochozoa 10	51337|gi_507534752: PREDICTED: RNA pseudouridylate synthase domain-containing protein 3 [Jaculus jaculus]	RUSD3_HUMAN	no Drosophila ortholog(*)		OG_11130 (Bilateria)	RUSD3_HUMAN (RNA pseudouridylate synthase domain-containing protein 3): no description.
11238	Bilateria 51 Deuterostomia 47 Ecdysozoa 0 Lophotrochozoa 4	34839|gi_533125538: PREDICTED: uncharacterized protein LOC102015182 [Chinchilla lanigera]	TPBG_HUMAN; TPBGL_HUMAN	no Drosophila ortholog(*)		OG_11238 (Bilateria)	TPBG_HUMAN (Trophoblast glycoprotein): May function as an inhibitor of Wnt/beta-catenin signaling by indirectly interacting with LRP6 and blocking Wnt3a-dependent LRP6 internalization.
11243	Bilateria 69 Deuterostomia 50 Ecdysozoa 7 Lophotrochozoa 12	6523|trs_gi_399781626_dbj_FX182986.1__2_0: transcriptome sequence from Lymnaea stagnalis	FAKD1_HUMAN	CG31643-RB	CG31643, transcript variant B	OG_11243 (Bilateria)	FAKD1_HUMAN (FAST kinase domain-containing protein 1, mitochondrial): no description. Wiki: FAST kinase domain-containing protein 1 is a protein that in humans is encoded by the FASTKD1 gene on chromosome 2.[3][4] This protein is part of the FASTKD family, which is known for regulating the energy balance of mitochondria under stress.[5] FASTKD1 is also an RNA-binding protein and has been associat…
11354	Bilateria 63 Deuterostomia 8 Ecdysozoa 46 Lophotrochozoa 8	43151|gi_568259670: hypothetical protein AND_000646 [Anopheles darlingi]	ZEP2_HUMAN	CG7734-RD	schnurri, transcript variant D	OG_11354 (Bilateria)	Q0E9C5_DROME (Schnurri, isoform A): no description. Flybase: It is involved in the biological process described with 19 unique terms, many of which group under: cell proliferation; dendrite development; salivary gland boundary specification; system process; eye development; transmembrane receptor protein serine/threonine kinase signaling pathway; dorsal closure; response to growth factor; dorsal/…
11358	Bilateria 66 Deuterostomia 29 Ecdysozoa 30 Lophotrochozoa 7	180454|gi_333468581: AGAP004106-PA [Anopheles gambiae str. PEST]	SASH3_HUMAN; SAMN1_HUMAN	CG31163-RI	shal K[+] channel interacting protein, transcript variant I	OG_11358 (Bilateria)	SASH3_HUMAN (SAM and SH3 domain-containing protein 3): May function as a signaling adapter protein in lymphocytes. Refseq: The protein encoded by this gene contains a Src homology-3 (SH3) domain and a sterile alpha motif (SAM), both of which are found in proteins involved in cell signaling. This protein may function as a signaling adapter protein in lymphocytes. Biological Process: positive regul…
11546	Bilateria 57 Deuterostomia 49 Ecdysozoa 0 Lophotrochozoa 8	6500|gi_524870142: PREDICTED: uncharacterized protein LOC101861186 [Aplysia californica]	CERKL_HUMAN	no Drosophila ortholog(*)		OG_11546 (Bilateria)	CERKL_HUMAN (Ceramide kinase-like protein): Has no detectable ceramide-kinase activity. Overexpression of CERKL protects cells from apoptosis in oxidative stress conditions.
11804	Bilateria 56 Deuterostomia 31 Ecdysozoa 16 Lophotrochozoa 9	6253|gi_541039674: homeobox-containing protein 1 [Ascaris suum]	HMBX1_HUMAN	no Drosophila ortholog(*)		OG_11804 (Bilateria)	HMBX1_HUMAN (Homeobox-containing protein 1): Transcription factor. Isoform 1 acts as a transcriptional repressor. Isoform 4 has very low activity as a transcriptional repressor. Paper: HMBOX1 may act as a negative regulator of NK cell functions via suppressing the NKG2D/DAP10 signaling pathway.
11805	Metazoa 35 Placozoa 1 Porifera 0 Bilateria 34 Deuterostomia 7 Ecdysozoa 17 Lophotrochozoa 10 Cnidaria 0 Ctenophora 0	259844|trs_comp82244_c0_seq1_12_0: transcriptome sequence from Hermodice carunculata	Caenorhabditis elegans Y73C8B.2; no human ortholog	no Drosophila ortholog(*)		OG_11805 (Metazoa/Bilateria)	Q9N4E1_CAEEL (Submitted name: Uncharacterized protein): no description. No human sequence; uncharacterized even in C.elegans
11810	Bilateria 63 Deuterostomia 43 Ecdysozoa 11 Lophotrochozoa 9	7719|gi_198427843: PREDICTED: homeobox protein 10 [Ciona intestinalis]	PRRX1_HUMAN; PRRX2_HUMAN	no Drosophila ortholog(*)		OG_11810 (Bilateria)	PRRX1_HUMAN (Paired mesoderm homeobox protein 1): Acts as a transcriptional regulator of muscle creatine kinase (MCK) and so has a role in the establishment of diverse mesodermal muscle types. The protein binds to an A/T-rich element in the muscle creatine enhancer (By similarity).
11815	Bilateria 64 Deuterostomia 31 Ecdysozoa 21 Lophotrochozoa 12	116143|trs_comp67801_c0_seq2_82_0: transcriptome sequence from Coenagrion puella	NCOA6_HUMAN	CG14023-RD	nuclear receptor coactivator 6, transcript variant D	OG_11815 (Bilateria)	NCOA6_HUMAN (Nuclear receptor coactivator 6): Nuclear receptor coactivator that directly binds nuclear receptors and stimulates the transcriptional activities in a hormone-dependent fashion. Coactivates expression in an agonist- and AF2-dependent manner. Involved in the coactivation of different nuclear receptors, such as for steroids (GR and ERs), retinoids (RARs and RXRs), thyroid hormone (TRs)…
12072	Bilateria 54 Deuterostomia 27 Ecdysozoa 17 Lophotrochozoa 10 (several arthropods but not Drosophila)	7091|gi_512902600: uncharacterized protein LOC101741429 [Bombyx mori]	INSC_HUMAN	no Drosophila ortholog(*)		OG_12072 (Bilateria); Fly: OG_74877 (Diptera), RBH (1-2)	INSC_HUMAN (Protein inscuteable homolog): May function as an adapter linking the Par3 complex to the GPSM1/GPSM2 complex (PubMed:16458856). Involved in spindle orientation during mitosis. May regulate cell proliferation and differentiation in the developing nervous system. May play a role in the asymmetric division of fibroblasts and participate in the process of stratification of the squamous ep…
12198	Bilateria 60 Deuterostomia 43 Ecdysozoa 0 Lophotrochozoa 12	31192|trs_comp84027_c0_seq1_28_0: transcriptome sequence from Holothuria glaberrima	KLH38_HUMAN	no Drosophila ortholog(*)		OG_12198 (Bilateria)	KLH38_HUMAN (Kelch-like protein 38): no description. GO: ubiquitination.
12210	Bilateria 50 Deuterostomia 44 Ecdysozoa 0 Lophotrochozoa 6	7955|gi_2769670: Znr-1 [Danio rerio]	NODAL_HUMAN	no Drosophila ortholog(*)		OG_12210 (Bilateria)	NODAL_HUMAN (Nodal homolog): Essential for mesoderm formation and axial patterning during embryonic development.
12293	Bilateria 52 Deuterostomia 47 Ecdysozoa 0 Lophotrochozoa 5	9669|gi_511848696: PREDICTED: monocarboxylate transporter 4 isoform X1 [Mustela putorius furo]	MOT3_HUMAN	no Drosophila ortholog(*)		OG_12293 (Bilateria)	MOT3_HUMAN (MOT3_HUMAN): Proton-linked monocarboxylate transporter. Catalyzes the rapid transport across the plasma membrane of many monocarboxylates such as lactate, pyruvate, branched-chain oxo acids derived from leucine, valine and isoleucine, and the ketone bodies acetoacetate, beta-hydroxybutyrate and acetate (By similarity).
12333	Bilateria 40 Deuterostomia 33 Ecdysozoa 0 Lophotrochozoa 7	7739|gi_229292132: hypothetical protein BRAFLDRAFT_82430 [Branchiostoma floridae]	VWC2_HUMAN	no Drosophila ortholog(*)		OG_12333 (Bilateria)	VWC2_HUMAN (Brorin): BMP antagonist which may play a role in neural development. Promotes cell adhesion (By similarity).
12336	Bilateria 65 Deuterostomia 37 Ecdysozoa 12 Lophotrochozoa 16	9615|gi_545506096: immediate early response gene 5 protein [Canis lupus familiaris]	IER5_HUMAN	no Drosophila ortholog(*)		OG_12336 (Bilateria)	IER5_HUMAN (Immediate early response gene 5 protein): Plays a role as a transcription factor (PubMed:22132193, PubMed:25355627). Mediates positive transcriptional regulation of several chaperone genes during the heat shock response in a HSF1-dependent manner (PubMed:25355627, PubMed:25816751). Mediates negative transcriptional regulation of CDC25B expression (PubMed:22132193). Plays a role in the…
12894	Bilateria 65 Deuterostomia 35 Ecdysozoa 19 Lophotrochozoa 11	126957|predict_SMAR002833-PA_0: transcriptome sequence from Strigamia maritima	MKX_HUMAN	CG11617-RB	CG11617, transcript variant B	OG_12894 (Bilateria); OG_12894 (Q9VPL4_DROME)	MKX_HUMAN (Homeobox protein Mohawk): May act as a morphogenetic regulator of cell adhesion. Q9VPL4_DROME: GO: neurogenesis. There is no Dm mohawk (araucan is in OG_1476, Opisthokonta)
13058	Metazoa 55 Placozoa 0 Porifera 1 Bilateria 54 Deuterostomia 31 Ecdysozoa 14 Lophotrochozoa 9 Cnidaria 0 Ctenophora 0	6523|trs_gi_399772163_dbj_FX180149.1__13_0: transcriptome sequence from Lymnaea stagnalis	RUSC2_HUMAN	no Drosophila ortholog(*)		OG_13058 (Metazoa/Bilateria)	RUSC2_HUMAN (Iporin): Rab GTPase binding. Paper: Iporin is different from already identified rab1 interacting proteins concerning protein structure and cellular localization. We conclude that Iporin might function as a link between the targeting of ER derived vesicles, triggered by the rab1 GTPase and a signaling pathway regulated by molecules containing SH3 and/or poly-proline regions. The chara…
13063	Bilateria 55 Deuterostomia 9 Ecdysozoa 32 Lophotrochozoa 14	29159|gi_405954092: Mitochondrial fission factor-like protein B [Crassostrea gigas]	No human ortholog in OG	CG30404-RA	transport and golgi organization 11, transcript variant A	OG_11959 (Chordata), complementary to original OG, RBH with OG_13063; TNG11_DROME: OG_13063	MFF_XENLA (Mitochondrial fission factor homolog A): Plays a role in mitochondrial and peroxisomal fission. Promotes the recruitment and association of the fission mediator dynamin-related protein 1 (DNM1L) to the mitochondrial surface (By similarity). TNG11_DROME (Transport and Golgi organization protein 11): May play a role in mitochondrial and peroxisomal fission.
13067	Bilateria 59 Deuterostomia 27 Ecdysozoa 23 Lophotrochozoa 9	34839|gi_533163971: PREDICTED: transmembrane protein 169 isoform X1 [Chinchilla lanigera]	TM169_HUMAN	CG4596-RA	CG4596	OG_13067 (Bilateria)	TM169_HUMAN (Transmembrane protein 169): no description.
13112	Bilateria 46 Deuterostomia 38 Ecdysozoa 0 Lophotrochozoa 8	6500|gi_524912387: PREDICTED: collagen alpha-1(III) chain-like [Aplysia californica]	RMXL1_HUMAN; RMXL2_HUMAN; RBMX_HUMAN	no Drosophila ortholog(*)		OG_13112 (Bilateria)	RBMX_HUMAN (RNA-binding motif protein, X chromosome): RNA-binding protein that plays several role in the regulation of pre- and post-transcriptional processes. Implicated in tissue-specific regulation of gene transcription and alternative splicing of several pre-mRNAs. Binds to and stimulates transcription from the tumor suppressor TXNIP gene promoter; may thus be involved in tumor suppression. W…
13196	Bilateria 59 Deuterostomia 48 Ecdysozoa 0 Lophotrochozoa 11	34839|gi_533192152: PREDICTED: uncharacterized protein LOC102005741 [Chinchilla lanigera]	TNIP2_HUMAN	no Drosophila ortholog(*)		OG_13196 (Bilateria)	TNIP2_HUMAN (TNFAIP3-interacting protein 2): Inhibits NF-kappa-B activation by blocking the interaction of RIPK1 with its downstream effector NEMO/IKBKG. Forms a ternary complex with NFKB1 and MAP3K8 but appears to function upstream of MAP3K8 in the TLR4 signaling pathway that regulates MAP3K8 activation. Involved in activation of the MEK/ERK signaling pathway during innate immune response; this …
13297	Bilateria 60 Deuterostomia 38 Ecdysozoa 16 Lophotrochozoa 6	7719|gi_459179546: PREDICTED: uncharacterized protein LOC100175210 [Ciona intestinalis]	WNT9B_HUMAN	CG4698-RA	Wnt oncogene analog 4, transcript variant A	OG_13297 (Bilateria)	WNT9B_HUMAN (Protein Wnt-9b): Ligand for members of the frizzled family of seven transmembrane receptors. Probable developmental protein. May be a signaling molecule which affects the development of discrete regions of tissues. Is likely to signal over only few cell diameters (By similarity). Flybase (Wnt4): Binds as a ligand to a family of frizzled seven-transmembrane receptors and acts through …
13336	Bilateria 56 Deuterostomia 40 Ecdysozoa 11 Lophotrochozoa 0	10029|gi_354468888: PREDICTED: protein FAM89A isoform X1 [Cricetulus griseus]	FA89B_HUMAN; FA89A_HUMAN	no Drosophila ortholog(*)		OG_13336 (Bilateria)	FA89A_HUMAN (Protein FAM89A): no description.
13772	Bilateria 43 Deuterostomia 22 Ecdysozoa 11 Lophotrochozoa 10	6669|gi_321455050: hypothetical protein DAPPUDRAFT_302915 [Daphnia pulex]	BAMBI_HUMAN	no Drosophila ortholog(*)		OG_13772 (Bilateria)	BAMBI_HUMAN (BMP and activin membrane-bound inhibitor homolog): Negatively regulates TGF-beta signaling. GO: cell migration, negative regulation of transforming growth factor beta receptor signaling pathway, positive regulation of canonical Wnt signaling pathway, positive regulation of catenin import into nucleus, positive regulation of cell proliferation, positive regulation of epithelial to mes…
13920	Bilateria 50 Deuterostomia 11 Ecdysozoa 27 Lophotrochozoa 12	77166|gi_546680442: hypothetical protein D910_08055 [Dendroctonus ponderosae]	No human ortholog in OG	CG3706-RA	CG3706	OG_13920 (Bilateria)	Q9V3E0_DROME (Submitted name: CG3706): no description.
14018	Bilateria 58 Deuterostomia 9 Ecdysozoa 38 Lophotrochozoa 9	104421|gi_307174603: Pancreas transcription factor 1 subunit alpha [Camponotus floridanus]	No human ortholog in OG	CG5952-RD	48 related 2, transcript variant D	OG_10862 (Bilateria) for FER3L_HUMAN; OG_14018 for Q9VEY3_DROME; both OGs are RBH and complementary.	FER3L_HUMAN (Fer3-like protein (Basic helix-loop-helix protein N-twist) (Class A basic helix-loop-helix protein 31) (bHLHa31) (Nephew of atonal 3) (Neuronal twist)): Transcription factor that binds to the E-box and functions as inhibitor of transcription. DNA binding requires dimerization with an E protein. Inhibits transcription activation by ASCL1/MASH1 by sequestering E proteins (By similarity…
14261	Bilateria 56 Deuterostomia 42 Ecdysozoa 6 Lophotrochozoa 8	143302|gi_507971608: PREDICTED: diablo homolog, mitochondrial [Condylura cristata]	DBLOH_HUMAN	no Drosophila ortholog(*)		OG_14261 (Bilateria)	DBLOH_HUMAN (Diablo homolog, mitochondrial): Promotes apoptosis by activating caspases in the cytochrome c/Apaf-1/caspase-9 pathway. Acts by opposing the inhibitory activity of inhibitor of apoptosis proteins (IAP). Inhibits the activity of BIRC6/bruce by inhibiting its binding to caspases. Isoform 3 attenuates the stability and apoptosis-inhibiting activity of XIAP/BIRC4 by promoting XIAP/BIRC4 …
14362	Bilateria 57 Deuterostomia 39 Ecdysozoa 11 Lophotrochozoa 7	225164|gi_556097997: hypothetical protein LOTGIDRAFT_166921 [Lottia gigantea]	F187A_HUMAN	no Drosophila ortholog(*)		OG_14362 (Bilateria)	F187A_HUMAN (Ig-like V-type domain-containing protein FAM187A): no description
14415	Bilateria 53 Deuterostomia 40 Ecdysozoa 6 Lophotrochozoa 7	6500|gi_524867153: PREDICTED: uncharacterized protein LOC101850925 [Aplysia californica]	ZF64B_HUMAN	no Drosophila ortholog(*)		OG_14415 (Bilateria)	ZF64B_HUMAN (Zinc finger protein 64 homolog, isoforms 3 and 4): May be involved in transcriptional regulation. Pubmed: Zfp64: (1) it is a downstream target of Runx2 and, (2) its cognate protein acts as a coactivator of Notch1, which suggests that Zfp64 mediates mesenchymal cell differentiation by modulating Notch signaling. Zinc finger protein 64 promotes Toll-like receptor-triggered proinflammat…
14940	Bilateria 51 Deuterostomia 43 Ecdysozoa 0 Lophotrochozoa 8	10029|gi_344236807: GRAM domain-containing protein 3 [Cricetulus griseus]	GRAM3_HUMAN	no Drosophila ortholog(*)		OG_14940 (Bilateria)	GRAM3_HUMAN (GRAM domain-containing protein 3): no description. GO: cytoplasmic microtubule, protein binding. SMART: The GRAM domain is found in glucosyltransferases, myotubularins and other putative membrane-associated proteins. It is normally about 70 amino acids in length. It is thought to be an intracellular protein-binding or lipid-binding signalling domain, which has an important function i…
14947	Bilateria 56 Deuterostomia 13 Ecdysozoa 30 Lophotrochozoa 11	7897|orf_BAHO01048073.1_110_0: genomic ORF from Latimeria chalumnae	INAM2_HUMAN	CG42447-RA	InaF-B	OG_14947 (Bilateria)	INAM2_HUMAN (Putative transmembrane protein INAFM2): no description. Name: Osteogenesis up-regulated transcript 1.
15398	Bilateria 50 Deuterostomia 46 Ecdysozoa 0 Lophotrochozoa 4	10029|gi_537239353: toll-like receptor [Cricetulus griseus]	TLR3_HUMAN	no Drosophila ortholog(*)		OG_15398 (Bilateria)	TLR3_HUMAN (Toll-like receptor 3): Key component of innate and adaptive immunity. TLRs (Toll-like receptors) control host immune response against pathogens through recognition of molecular patterns specific to microorganisms. TLR3 is a nucleotide-sensing TLR which is activated by double-stranded RNA, a sign of viral infection. Acts via the adapter TRIF/TICAM1, leading to NF-kappa-B activation, IR…
15778	Bilateria 54 Deuterostomia 41 Ecdysozoa 13 Lophotrochozoa 0	7213|gi_499012029: GATA zinc finger domain-containing protein 7 isoform X1 [Ceratitis capitata]	FGF3_HUMAN	CG4608-RA	branchless, transcript variant A	OG_15778 (Bilateria)	FGF3_HUMAN (Fibroblast growth factor 3): Plays an important role in the regulation of embryonic development, cell proliferation, and cell differentiation. Required for normal ear development. P91672_DROME (branchless)
16018	Bilateria 44 Deuterostomia 16 Ecdysozoa 20 Lophotrochozoa 8	7213|gi_498943453: sodium- and chloride-dependent GABA transporter ine isoform X1 [Ceratitis capitata]	No human ortholog in OG	CG15444-RA	inebriated, transcript variant A	OG_16018 (Bilateria)	INE_DROME (Sodium- and chloride-dependent GABA transporter ine): Plays a role in neuronal membrane excitation, important for normal response properties of the photoreceptor. Able to control excitability from either neurons or glia cells. Ine negatively regulates neuronal sodium channels. Controls neurotransmitter-mediated signaling pathways associated with the structure of the larval peripheral n…
16034	Bilateria 48 Deuterostomia 39 Ecdysozoa 0 Lophotrochozoa 9	31192|trs_comp80641_c0_seq1_22_0: transcriptomic sequence from Holothuria glaberrima	ADAD1_HUMAN	no Drosophila ortholog(*)		OG_16034 (Bilateria)	ADAD1_HUMAN (Adenosine deaminase domain-containing protein 1): Plays a role in spermatogenesis. Binds to RNA but not to DNA (By similarity).
16068	Opisthokonta 40 Fungi 2 Metazoa 38 Placozoa 0 Porifera 0 Bilateria 38 Deuterostomia 20 Ecdysozoa 7 Lophotrochozoa 11 Cnidaria 0 Ctenophora 0	29159|gi_405960114: Ankyrin repeat and SOCS box protein 8 [Crassostrea gigas]	ASB8_HUMAN	no Drosophila ortholog(*)		OG_16068 (Bilateria)	ASB8_HUMAN (ASB8_HUMAN): May be a substrate-recognition component of a SCF-like ECS (Elongin-Cullin-SOCS-box protein) E3 ubiquitin-protein ligase complex which mediates the ubiquitination and subsequent proteasomal degradation of target proteins. GO: protein ubiquitination.
16121	Bilateria 39 Deuterostomia 34 Ecdysozoa 0 Lophotrochozoa 5	7739|gi_229280727: hypothetical protein BRAFLDRAFT_69134 [Branchiostoma floridae]	C1T9A_HUMAN	no Drosophila ortholog(*)		OG_16121 (Bilateria)	C1T9A_HUMAN (Complement C1q and tumor necrosis factor-related protein 9A): Probable adipokine. Activates AMPK, AKT, and p44/42 MAPK signaling pathways (By similarity).
16377	Bilateria 47 Deuterostomia 29 Ecdysozoa 10 Lophotrochozoa 4	6210|gi_556521748: thyroid hormone receptor alpha [Echinococcus granulosus]	No human ortholog in OG; THB_MOUSE	no Drosophila ortholog(*)		OG_16377 (Bilateria)	THB_HUMAN (Thyroid hormone receptor beta): Nuclear hormone receptor that can act as a repressor or activator of transcription. High affinity receptor for thyroid hormones, including triiodothyronine and thyroxine. With Camelus ferus sequences as query, many THB Blast hits are obtained.
16379	Bilateria 36 Deuterostomia 9 Ecdysozoa 15 Lophotrochozoa 12	6500|gi_524896262: PREDICTED: neuromedin-U receptor 1-like [Aplysia californica]	NMUR1_HUMAN	CG9918-RD	pyrokinin 1 receptor, transcript variant D	OG_3925 (Eumetazoa) for both blast searches: 104 Bilateria plus 2 Cnidaria, may be bilaterian-specific, no RBH; also similar to OG_14939 (46 Bilateria plus 1 Cnidaria)	NMUR2_HUMAN (Neuromedin-U receptor 2): Receptor for the neuromedin-U and neuromedin-S neuropeptides. Wiki: Neuromedin U (or NmU) is a neuropeptide found in the brain of humans and other mammals, which has a number of diverse functions including contraction of smooth muscle, regulation of blood pressure, pain perception, appetite, bone growth, and hormone release. It was first isolated from the sp…
16662	Bilateria 35 Deuterostomia 8 Ecdysozoa 16 Lophotrochozoa 11	103372|gi_332027320: hypothetical protein G5I_04048 [Acromyrmex echinatior]	No human ortholog in OG	no Drosophila ortholog(*)		ND	unknown. Not only ORFs.
16670	Bilateria 47 Deuterostomia 12 Ecdysozoa 29 Lophotrochozoa 6	104421|gi_307184798: Cadherin-23 [Camponotus floridanus]	CAD23_HUMAN	CG7886-RA	CG7886	OG_38 (Opisthokonta); OG_16670 (Bilateria) (Dm Cad88C), latter is RBH with OG_8531 (Metazoa, but likely Bilateria)	CAD23_HUMAN (Cadherin-23): Cadherins are calcium-dependent cell adhesion proteins. They preferentially interact with themselves in a homophilic manner in connecting cells. CDH23 is required for establishing and/or maintaining the proper organization of the stereocilia bundle of hair cells in the cochlea and the vestibule during late embryonic/early postnatal development. It is part of the functio…
17260	Bilateria 46 Deuterostomia 38 Ecdysozoa 8 Lophotrochozoa 0	8128|gi_542205395: serine protease 56 [Oreochromis niloticus]	PRS56_HUMAN	CG18735-RA	CG18735	OG_17260 (Bilateria)	PRS56_HUMAN (Serine protease 56): Serine protease required during eye development.
17598	Bilateria 44 Deuterostomia 40 Ecdysozoa 0 Lophotrochozoa 4	9606|gi_21929089: seven transmembrane helix receptor [Homo sapiens]	GP142_HUMAN	no Drosophila ortholog(*)		OG_17598 (Bilateria)	GP142_HUMAN (Probable G-protein coupled receptor 142): No description. Paper: Seven evolutionarily conserved human rhodopsin G protein-coupled receptors lacking close relatives.
18424	Bilateria 47 Deuterostomia 42 Ecdysozoa 0 Lophotrochozoa 5	34839|gi_533118568: PREDICTED: intestine-specific homeobox [Chinchilla lanigera]	ISX_HUMAN	no Drosophila ortholog(*)		OG_18424 (Bilateria)	ISX_HUMAN (Intestine-specific homeobox): Transcription factor that regulates gene expression in intestine. May participate in vitamin A metabolism most likely by regulating BCO1 expression in the intestine (By similarity).
19263	Bilateria 42 Deuterostomia 38 Ecdysozoa 0 Lophotrochozoa 4	9305|gi_395529602: PREDICTED: uncharacterized protein LOC100914044 [Sarcophilus harrisii]	CS081_HUMAN	no Drosophila ortholog(*)		OG_19263 (Bilateria)	CS081_MOUSE (Putative uncharacterized protein C19orf81 homolog): no description.
19268	Bilateria 41 Deuterostomia 35 Ecdysozoa 0 Lophotrochozoa 6	6500|gi_524910792: PREDICTED: uncharacterized protein LOC101854452 [Aplysia californica]	M3K14_HUMAN	no Drosophila ortholog(*)		OG_19268 (Bilateria)	M3K14_HUMAN (Mitogen-activated protein kinase kinase kinase 14): Lymphotoxin beta-activated kinase which seems to be exclusively involved in the activation of NF-kappa-B and its transcriptional activity. Promotes proteolytic processing of NFKB2/P100, which leads to activation of NF-kappa-B via the non-canonical pathway. Could act in a receptor-selective manner.
20910	Bilateria 24 Deuterostomia 8 Ecdysozoa 10 Lophotrochozoa 5	8469|gi_465986786: Bestrophin-2 [Chelonia mydas]	BEST2_HUMAN; BEST3_HUMAN	no Drosophila ortholog(*)		OG_1398 (Opisthokonta, but 127 B plus 1 outlier), no RBH to OG_20910.	BEST2_HUMAN (Bestrophin-2): Forms calcium-sensitive chloride channels. Permeable to bicarbonate.
20946	Eumetazoa 33 Bilateria 32 Deuterostomia 28 Ecdysozoa 0 Lophotrochozoa 4 Cnidaria 0 Ctenophora 1	106582|gi_499036642: PREDICTED: collagen alpha-1(XXI) chain-like [Maylandia zebra]	COLA1_HUMAN	no Drosophila ortholog(*)		OG_20946 (Bilateria)	COLA1_HUMAN (Collagen alpha-1(XXI) chain): no description. Found in the extracellular matrix component of blood vessel walls and in the cytoplasm of cultured human aortic smooth muscle.
21342	Bilateria 35 Deuterostomia 7 Ecdysozoa 12 Lophotrochozoa 12	6210|gi_556521002: complexin [Echinococcus granulosus]	No human ortholog in OG	no Drosophila ortholog(*)		OG_26658 (Chordata), R2BH (second best hit) with OG_21342; RBH of OG_21342 is OG_49428 (Arthropoda), containing Dm complexin. Thus, the three OGs might belong together.	CPLX1_HUMAN (Complexin-1): Positively regulates a late step in exocytosis of various cytoplasmic vesicles, such as synaptic vesicles and other secretory vesicles (PubMed:21785414). Organizes the SNAREs into a cross-linked zigzag topology that, when interposed between the vesicle and plasma membranes, is incompatible with fusion, thereby preventing SNAREs from releasing neurotransmitters until an …
21375	Metazoa 36 Placozoa 1 Porifera 0 Bilateria 35 Deuterostomia 7 Ecdysozoa 16 Lophotrochozoa 12 Cnidaria 0 Ctenophora 0	116143|trs_comp54913_c0_seq2_43_0: transcriptomic sequence from Coenagrion puella	No human ortholog in OG	no Drosophila ortholog(*)		OG_23379 (Gnathostomata) is R2BH; RBH is OG_43147 (Neoptera) containing Dm QIL1. The three probably belong together and form a bilaterian-specific OG.	MIC13_HUMAN (MICOS complex subunit MIC13): Component of the MICOS complex, a large protein complex of the mitochondrial inner membrane that plays crucial roles in the maintenance of crista junctions, inner membrane architecture, and formation of contact sites to the outer membrane. Constituent of mature MICOS complex, it is required for the formation of cristae junction (CJ) and maintenance of cr…
21898	Bilateria 32 Deuterostomia 28 Ecdysozoa 0 Lophotrochozoa 4	9544|gi_297298649: PREDICTED: hypothetical protein LOC693496 [Macaca mulatta]	ANKR9_HUMAN	no Drosophila ortholog(*)		OG_21898 (Bilateria)	ANKR9_HUMAN (Ankyrin repeat domain-containing protein 9): no description.
22277	Bilateria 29 Deuterostomia 8 Ecdysozoa 12 Lophotrochozoa 7	31234|gi_308255059: hypothetical protein CRE_07859 [Caenorhabditis remanei]	BEST3_HUMAN; BEST2_HUMAN	no Drosophila ortholog(*)		OG_1398 (Opisthokonta, but 127 B plus 1 outlier), no RBH to OG_22277. OG_20910, OG_22277, OG_15166, and OG_1398 contain Bestrophin sequences are all bilaterian-specific. They probably belong together.	BEST2_HUMAN: see above
22330	Bilateria 22 Deuterostomia 8 Ecdysozoa 10 Lophotrochozoa 4	37621|orf_AXZU01020090.1_9_0: genomic ORF from Priapulus caudatus	No human ortholog in OG	CG5610-RB	nicotinic acetylcholine receptor alpha1, transcript variant B	OG_827 (Bilateria), no RBH to OG_22330	ACH1_DROME (Acetylcholine receptor subunit alpha-like 1): After binding acetylcholine, the AChR responds by an extensive change in conformation that affects all subunits and leads to opening of an ion-conducting channel across the plasma membrane. Only transcriptome and ORF sequences.
22839	Metazoa 23 Placozoa 1 Porifera 0 Bilateria 22 Deuterostomia 8 Ecdysozoa 8 Lophotrochozoa 6 Cnidaria 0 Ctenophora 0	116143|trs_comp42663_c0_seq2_9_0: transcriptomic sequence from Coenagrion puella	GIPR_HUMAN; SCTR_HUMAN	no Drosophila ortholog(*)		OG_8480 (Bilateria – more likely Deuterostomia); OG_6895 (Bilateria), for SCTR_HUMAN.	GIPR_HUMAN (Gastric inhibitory polypeptide receptor): This is a receptor for GIP. The activity of this receptor is mediated by G proteins which activate adenylyl cyclase.
22906	Bilateria 33 Deuterostomia 29 Ecdysozoa 0 Lophotrochozoa 4	452200|trs_comp128235_c0_seq1_64_0: transcriptomic sequence from Hormogaster elisae	SPC1L_HUMAN	no Drosophila ortholog(*)		OG_22906 (Bilateria)	SPC1L_HUMAN (Speriolin-like protein): Highly variable expression among individuals is associated with differential sensitivity to the DNA alkylating agent N-methyl-N'-nitro-N-nitrosoguanidine (MNNG), decreased expression being associated with increased sensitivity. Interpro: Speriolin is a sperm centrosome protein [PMID: 20542897] that form a complex with CDC20, CDC27 and TUBG1. It interacts with…
23299	Bilateria 29 Deuterostomia 7 Ecdysozoa 17 Lophotrochozoa 5	7230|gi_193920201: GI13579 [Drosophila mojavensis]	NR1D1_HUMAN; PPARA_HUMAN	CG8127-RC	Ecdysone-induced protein 75B, transcript variant C	OG_4196 (Bilateria), no RBH	NR1D1_HUMAN (Nuclear receptor subfamily 1 group D member 1): Transcriptional repressor which coordinates circadian rhythm and metabolic pathways in a heme-dependent manner. Integral component of the complex transcription machinery that governs circadian rhythmicity and forms a critical negative limb of the circadian clock by directly repressing the expression of core clock components ARTNL/BMAL1,…
24605	Bilateria 23 Deuterostomia 7 Ecdysozoa 12 Lophotrochozoa 4	77166|gi_478252375: hypothetical protein YQE_10605, partial [Dendroctonus ponderosae]	JAK2_HUMAN	CG1594-RA	hopscotch	OG_5457; OG_5457 (Opisthokonta, probably Bilateria)	JAK2_HUMAN (Tyrosine-protein kinase JAK2). Except for a single gi sequence only transcriptome and ORFs.
26661	Bilateria 32 Deuterostomia 28 Ecdysozoa 0 Lophotrochozoa 4	9913|gi_296481287: TPA: hypothetical protein BOS_13578 [Bos taurus]	TM74B_HUMAN	no Drosophila ortholog(*)		OG_26661 (Bilateria)	TM74B_HUMAN (Transmembrane protein 74B): no description.
28197	Bilateria 30 Deuterostomia 22 Ecdysozoa 0 Lophotrochozoa 8	13735|gi_558146486: PREDICTED: formin-like protein 20-like [Pelodiscus sinensis]	TM160_HUMAN	no Drosophila ortholog(*)		OG_28197 (Bilateria)	TM160_HUMAN (Transmembrane protein 160): no description.
28951	Bilateria 27 Deuterostomia 22 Ecdysozoa 0 Lophotrochozoa 5	7739|gi_229296023: hypothetical protein BRAFLDRAFT_65847 [Branchiostoma floridae]	GPR75_HUMAN	no Drosophila ortholog(*)		OG_28951 (Bilateria)	GPR75_HUMAN (Probable G-protein coupled receptor 75): G protein-coupled receptor that is activated by the chemokine CCL5/RANTES. Probably coupled to heterotrimeric Gq proteins, it stimulates inositol trisphosphate production and calcium mobilization upon activation. Together with CCL5/RANTES, may play a role in neuron survival through activation of a downstream signaling pathway involving the PI3…
29015	Bilateria 22 Deuterostomia 18 Ecdysozoa 0 Lophotrochozoa 4	6523|trs_gi_399775078_dbj_FX180709.1__16_0: transcriptomic sequence from Lymnaea stagnalis	M3K8_HUMAN	no Drosophila ortholog(*)		OG_29015 (Bilateria)	M3K8_HUMAN (Mitogen-activated protein kinase kinase kinase 8): Required for lipopolysaccharide (LPS)-induced, TLR4-mediated activation of the MAPK/ERK pathway in macrophages, thus being critical for production of the proinflammatory cytokine TNF-alpha (TNF) during immune responses. Involved in the regulation of T-helper cell differentiation and IFNG expression in T-cells. Involved in mediating ho…
31055	Bilateria 21 Deuterostomia 8 Ecdysozoa 6 Lophotrochozoa 7	397056|trs_comp15747_c1_seq1_45_0: transcriptomic sequence from Metasiro americanus	No human ortholog in OG	(*) Drosophila ortholog(*)		ND	Unknown, only quite short ORFs and transcriptomic sequences, alignment ok, no blast hit at NCBI with Ptychodera flava query sequence.
33174	Bilateria 28 Deuterostomia 24 Ecdysozoa 0 Lophotrochozoa 4	7668|gi_390340351: uncharacterized protein C3orf18 homolog [Strongylocentrotus purpuratus]	no human ortholog in OG; CF001_MOUSE	no Drosophila ortholog(*)		OG_25245 (Bilateria), 31D, 0E, 1L	CC018_HUMAN (Uncharacterized protein C3orf18): no description.
34259	Bilateria 23 Deuterostomia 7 Ecdysozoa 10 Lophotrochozoa 6	6412|orf_AMQM01002243.1_2444_5: genomic ORF from Helobdella robusta	ADA2B_HUMAN	CG7485-RB	Octopamine-Tyramine receptor, transcript variant B	OG_278 (Bilateria)	ADA2B_HUMAN (Alpha-2B adrenergic receptor): Alpha-2 adrenergic receptors mediate the catecholamine-induced inhibition of adenylate cyclase through the action of G proteins. The rank order of potency for agonists of this receptor is clonidine > norepinephrine > epinephrine = oxymetazoline > dopamine > p-tyramine = phenylephrine > serotonin > p-synephrine / p-octopamine. For antagonists, the rank o…
34504	Bilateria 17 Deuterostomia 8 Ecdysozoa 0 Lophotrochozoa 9	29159|gi_405964574: UPF0672 protein C3orf58 [Crassostrea gigas]	No human ortholog in OG	no Drosophila ortholog(*)		OG_34504 (Bilateria)	CAPTEDRAFT_167175 (best Blast hit at NCBI)
37255	Bilateria 18 Deuterostomia 7 Ecdysozoa 0 Lophotrochozoa 11	29159|gi_405951405: hypothetical protein CGI_10008806 [Crassostrea gigas]	No human ortholog in OG	no Drosophila ortholog(*)		ND	Very bad blast hits at NCBI with Strongylocentrotus purpuratus query.
37608	Bilateria 12 Deuterostomia 7 Ecdysozoa 0 Lophotrochozoa 5	46514|trs_comp90974_c0_seq1_34_0: transcriptomic sequence from Patiria miniata	No human ortholog in OG	no Drosophila ortholog(*)		ND	alignment looks fine, no similar sequences at NCBI for Spur query
38745	Bilateria 22 Deuterostomia 8 Ecdysozoa 7 Lophotrochozoa 6	99883|gi_47216864: unnamed protein product, partial [Tetraodon nigroviridis]	PPARG_HUMAN	CG18023-RD	Ecdysone-induced protein 78C, transcript variant D	OG_4196 (Bilateria)	PPARG_HUMAN (Peroxisome proliferator-activated receptor gamma (PPAR-gamma) (Nuclear receptor subfamily 1 group C member 3: Nuclear receptor that binds peroxisome proliferators such as hypolipidemic drugs and fatty acids. Once activated by a ligand, the nuclear receptor binds to DNA specific PPAR response elements (PPRE) and modulates the transcription of its target genes, such as acyl-CoA oxidase…
40985	Bilateria 14 Deuterostomia 7 Ecdysozoa 0 Lophotrochozoa 7	10224|gi_291224189: PREDICTED: uncharacterized protein LOC100375162 [Saccoglossus kowalevskii]	No human ortholog in OG	no Drosophila ortholog(*)		OG_15190 (Deuterostomia), no RBH	PRDM2_HUMAN (PR domain zinc finger protein 2): S-adenosyl-L-methionine-dependent histone methyltransferase that specifically methylates 'Lys-9' of histone H3. May function as a DNA-binding transcription factor. Binds to the macrophage-specific TPA-responsive element (MTE) of the HMOX1 (heme oxygenase 1) gene and may act as a transcriptional activator of this gene.
43171	Opisthokonta 23 Fungi 0 Metazoa 22 Placozoa 0 Porifera 0 Bilateria 22 Deuterostomia 7 Ecdysozoa 9 Lophotrochozoa 6 Cnidaria 0 Ctenophora 0	104421|gi_307177423: Zinc finger protein 236 [Camponotus floridanus]	ZN236_HUMAN	no Drosophila ortholog(*)		OG_7047 (Bilateria)	ZN236_HUMAN (Zinc finger protein 236): May be involved in transcriptional regulation.
				(*): in this orthogroup
